# Supplementary material for: (S)-N-[1-(5-Benzyl­sulfan­yl-1,3,4-oxa­diazol-2-yl)-2-phenyl­eth­yl]-4-methyl­benzene­sulfonamide
Source: Acta Crystallogr Sect E Struct Rep Online. 2011 Oct 8;67(Pt 11):o2875–6. doi: 10.1107/S1600536811040669 (PMC3247610; doi:10.1107/S1600536811040669)
Supplement: Supplementary file 1 [file e-67-o2875-sup1.cif]

##############################################################################
#                                                                            #
# This CIF contains the data in a paper accepted for publication in          #
# Acta Crystallographica Section E. It conforms to the requirements of       #
# Notes for Authors for Acta Crystallographica Section E, and has been       #
# peer reviewed under the auspices of the IUCr Commission on Journals.       #
#                                                                            #
# Full details of the Crystallographic Information File format               #
# are given in the paper "The Crystallographic Information File (CIF):       #
# a New Standard Archive File for Crystallography" by S. R. Hall, F. H.      #
# Allen and I. D. Brown [Acta Cryst. (1991), A47, 655-685].                  #
#                                                                            #
# The current version of the core CIF dictionary is obtainable from          #
# ftp://ftp.iucr.org/pub/cif_core.dic.                                       #
#                                                                            #
# Software is freely available for graphical display of the structure(s)     #
# in this CIF. For information consult the CIF software page                 #
# http://www.iucr.org/resources/cif/software.                                #
#                                                                            #
# This file may be used for bona fide research purposes within the           #
# scientific community so long as proper attribution is given to the journal # 
# article from which it was obtained.                                        #
#                                                                            #
##############################################################################
data_I
_audit_creation_method     SHELXL-97
_chemical_name_systematic
;
(<i>S</i>)-<i>N</i>-[1-(5-Benzylsulfanyl-1,3,4-oxadiazol-2-yl)-2-
phenylethyl]-4-methylbenzenesulfonamide
;
_chemical_name_common     ?
_chemical_formula_moiety     'C24 H23 N3 O3 S2'
_chemical_formula_sum     'C24 H23 N3 O3 S2'
_chemical_formula_iupac     'C24 H23 N3 O3 S2'
_chemical_formula_weight     465.57
_chemical_melting_point     ?
_symmetry_cell_setting     monoclinic
_symmetry_space_group_name_H-M     'C 2'
loop_
    _symmetry_equiv_pos_as_xyz
    'x, y, z'
    '-x, y, -z'
    'x+1/2, y+1/2, z'
    '-x+1/2, y+1/2, -z'
_cell_length_a     41.128(2)
_cell_length_b     5.7205(5)
_cell_length_c     18.9783(11)
_cell_angle_alpha     90.00
_cell_angle_beta     90.940(4)
_cell_angle_gamma     90.00
_cell_volume     4464.5(5)
_cell_formula_units_Z     8
_cell_measurement_reflns_used     19219
_cell_measurement_theta_min     3.1417
_cell_measurement_theta_max     75.7201
_cell_measurement_temperature     100(2)
_exptl_crystal_description     lath
_exptl_crystal_colour     colourless
_exptl_crystal_size_max     0.25
_exptl_crystal_size_mid     0.08
_exptl_crystal_size_min     0.03
_exptl_crystal_density_diffrn     1.385
_exptl_crystal_density_meas     ?
_exptl_crystal_density_method     'not measured'
_exptl_crystal_F_000     1952
_exptl_absorpt_coefficient_mu     2.427
_exptl_absorpt_correction_type     multi-scan
_exptl_absorpt_process_details
;
(CrysAlis PRO; Oxford Diffraction, 2010)
;
_exptl_absorpt_correction_T_min     0.73957
_exptl_absorpt_correction_T_max     1.00000
_exptl_special_details     ?
_diffrn_ambient_temperature     100(2)
_diffrn_radiation_type     CuK\a
_diffrn_radiation_wavelength     1.54184
_diffrn_radiation_source     'Nova (Cu) X-ray Source'
_diffrn_radiation_monochromator     mirror
_diffrn_measurement_device_type     'Oxford Diffraction Xcalibur Nova A'
_diffrn_measurement_method     \w-scan
_diffrn_detector_area_resol_mean     10.3543
_diffrn_reflns_number     42976
_diffrn_reflns_av_R_equivalents     0.0494
_diffrn_reflns_av_sigmaI/netI     0.0296
_diffrn_reflns_theta_min     3.14
_diffrn_reflns_theta_max     75.98
_diffrn_reflns_theta_full     72.50
_diffrn_measured_fraction_theta_max     0.991
_diffrn_measured_fraction_theta_full     0.998
_diffrn_reflns_limit_h_min     -50
_diffrn_reflns_limit_h_max     51
_diffrn_reflns_limit_k_min     -7
_diffrn_reflns_limit_k_max     6
_diffrn_reflns_limit_l_min     -23
_diffrn_reflns_limit_l_max     23
_diffrn_standards_number     ?
_diffrn_standards_interval_count     ?
_diffrn_standards_interval_time     ?
_diffrn_standards_decay_%     ?
_refine_special_details
;
Refinement of <i>F</i>^2^ against ALL reflections. The weighted <i>R</i>-factor
<i>wR</i> and goodness of fit <i>S</i> are based on <i>F</i>^2^, conventional
<i>R</i>-factors <i>R</i> are based on <i>F</i>, with <i>F</i> set to zero for
negative <i>F</i>^2^. The threshold expression of <i>F</i>^2^ >
\s(<i>F</i>^2^) is used only for calculating <i>R</i>-factors(gt) <i>etc</i>.
and is not relevant to the choice of reflections for refinement.
<i>R</i>-factors based on <i>F</i>^2^ are statistically about twice as large
as those based on <i>F</i>, and <i>R</i>- factors based on ALL data will be
even larger.
;
_reflns_number_total     8447
_reflns_number_gt     7718
_reflns_threshold_expression     I>2\s(I)
_refine_ls_structure_factor_coef     Fsqd
_refine_ls_matrix_type     full
_refine_ls_R_factor_all     0.0353
_refine_ls_R_factor_gt     0.0310
_refine_ls_wR_factor_gt     0.0780
_refine_ls_wR_factor_ref     0.0800
_refine_ls_goodness_of_fit_ref     1.038
_refine_ls_restrained_S_all     1.038
_refine_ls_number_reflns     8447
_refine_ls_number_parameters     587
_refine_ls_number_restraints     1
_refine_ls_hydrogen_treatment     mixed
_refine_ls_weighting_scheme     calc
_refine_ls_weighting_details
                 'calc w=1/[\s^2^(Fo^2^)+(0.0523P)^2^] where P=(Fo^2^+2Fc^2^)/3'
_atom_sites_solution_hydrogens     geom
_atom_sites_solution_primary     direct
_atom_sites_solution_secondary     difmap
_refine_ls_shift/su_max     0.001
_refine_ls_shift/su_mean     0.000
_refine_diff_density_max     0.265
_refine_diff_density_min     -0.207
_refine_ls_extinction_method     none
_refine_ls_extinction_coef     ?
_refine_ls_abs_structure_details     'Flack (1983), <b>3306 Friedel pairs</b>'
_refine_ls_abs_structure_Flack     0.008(9)
loop_
    _atom_type_symbol
    _atom_type_description
    _atom_type_scat_dispersion_real
    _atom_type_scat_dispersion_imag
    _atom_type_scat_source
    'C' 'C' 0.0181 0.0091
                         'International Tables Vol C Tables 4.2.6.8 and 6.1.1.4'
    'H' 'H' 0.0000 0.0000
                         'International Tables Vol C Tables 4.2.6.8 and 6.1.1.4'
    'N' 'N' 0.0311 0.0180
                         'International Tables Vol C Tables 4.2.6.8 and 6.1.1.4'
    'O' 'O' 0.0492 0.0322
                         'International Tables Vol C Tables 4.2.6.8 and 6.1.1.4'
    'S' 'S' 0.3331 0.5567
                         'International Tables Vol C Tables 4.2.6.8 and 6.1.1.4'
_computing_data_collection
;
CrysAlis PRO (Oxford Diffraction, 2010)
;
_computing_cell_refinement
;
CrysAlis PRO (Oxford Diffraction, 2010)
;
_computing_data_reduction
;
CrysAlis PRO (Oxford Diffraction, 2010)
;
_computing_structure_solution     'SHELXS97 (Sheldrick, 2008)'
_computing_structure_refinement     'SHELXL97 (Sheldrick, 2008)'
_computing_molecular_graphics     'XP (Siemens, 1994)'
_computing_publication_material     'SHELXL97 (Sheldrick, 2008)'
loop_
    _atom_site_type_symbol
    _atom_site_label
    _atom_site_fract_x
    _atom_site_fract_y
    _atom_site_fract_z
    _atom_site_U_iso_or_equiv
    _atom_site_adp_type
    _atom_site_calc_flag
    _atom_site_refinement_flags
    _atom_site_occupancy
    _atom_site_symmetry_multiplicity
    _atom_site_disorder_assembly
    _atom_site_disorder_group
    S S1 0.166517(10) 0.47595(8) 0.20778(2) 0.02157(10) Uani d . 1 1 . .
    S S2 0.167054(11) 0.78799(10) 0.51291(2) 0.02831(11) Uani d . 1 1 . .
    O O1 0.13716(3) 0.6557(2) 0.39040(6) 0.0230(3) Uani d . 1 1 . .
    C C2 0.14887(4) 0.8364(3) 0.43097(9) 0.0230(4) Uani d . 1 1 . .
    N N3 0.14640(4) 1.0359(3) 0.40067(8) 0.0266(3) Uani d . 1 1 . .
    N N4 0.13278(4) 0.9900(3) 0.33309(8) 0.0229(3) Uani d . 1 1 . .
    C C5 0.12768(4) 0.7679(4) 0.32999(9) 0.0209(4) Uani d . 1 1 . .
    N N5 0.13242(4) 0.4323(3) 0.24788(8) 0.0232(3) Uani d . 1 1 . .
    H H05 0.1322(6) 0.318(5) 0.2709(12) 0.030(6) Uiso d . 1 1 . .
    O O2 0.16115(3) 0.6639(3) 0.15920(6) 0.0261(3) Uani d . 1 1 . .
    O O3 0.17624(3) 0.2503(3) 0.18271(6) 0.0268(3) Uani d . 1 1 . .
    C C6 0.11270(4) 0.6305(3) 0.27056(10) 0.0227(4) Uani d . 1 1 . .
    H H6 0.1097 0.7381 0.2294 0.027 Uiso calc R 1 1 . .
    C C7 0.07905(5) 0.5358(4) 0.29039(10) 0.0272(4) Uani d . 1 1 . .
    H H7A 0.0699 0.4442 0.2505 0.033 Uiso calc R 1 1 . .
    H H7B 0.0815 0.4296 0.3313 0.033 Uiso calc R 1 1 . .
    C C8 0.05586(4) 0.7294(4) 0.30833(10) 0.0255(4) Uani d . 1 1 . .
    C C9 0.04399(4) 0.8782(4) 0.25553(10) 0.0279(4) Uani d . 1 1 . .
    H H9 0.0506 0.8553 0.2083 0.033 Uiso calc R 1 1 . .
    C C10 0.02279(5) 1.0582(4) 0.27069(11) 0.0308(4) Uani d . 1 1 . .
    H H10 0.0147 1.1566 0.2341 0.037 Uiso calc R 1 1 . .
    C C11 0.01329(5) 1.0945(4) 0.34032(12) 0.0345(5) Uani d . 1 1 . .
    H H11 -0.0011 1.2188 0.3514 0.041 Uiso calc R 1 1 . .
    C C12 0.02501(5) 0.9474(5) 0.39293(11) 0.0387(5) Uani d . 1 1 . .
    H H12 0.0184 0.9699 0.4401 0.046 Uiso calc R 1 1 . .
    C C13 0.04630(5) 0.7682(5) 0.37735(11) 0.0348(5) Uani d . 1 1 . .
    H H13 0.0545 0.6708 0.4141 0.042 Uiso calc R 1 1 . .
    C C14 0.19511(4) 0.5712(4) 0.27153(9) 0.0227(4) Uani d . 1 1 . .
    C C15 0.20295(5) 0.4229(4) 0.32732(10) 0.0269(4) Uani d . 1 1 . .
    H H15 0.1929 0.2739 0.3309 0.032 Uiso calc R 1 1 . .
    C C16 0.22558(5) 0.4952(4) 0.37751(10) 0.0305(4) Uani d . 1 1 . .
    H H16 0.2311 0.3940 0.4155 0.037 Uiso calc R 1 1 . .
    C C17 0.24035(4) 0.7134(4) 0.37338(10) 0.0278(4) Uani d . 1 1 . .
    C C18 0.23229(5) 0.8570(4) 0.31670(10) 0.0278(4) Uani d . 1 1 . .
    H H18 0.2426 1.0049 0.3127 0.033 Uiso calc R 1 1 . .
    C C19 0.20954(4) 0.7895(4) 0.26571(9) 0.0258(4) Uani d . 1 1 . .
    H H19 0.2040 0.8907 0.2277 0.031 Uiso calc R 1 1 . .
    C C20 0.26377(5) 0.7947(5) 0.42984(10) 0.0376(5) Uani d . 1 1 . .
    H H20A 0.2517 0.8419 0.4716 0.056 Uiso calc R 1 1 . .
    H H20B 0.2762 0.9281 0.4124 0.056 Uiso calc R 1 1 . .
    H H20C 0.2787 0.6670 0.4423 0.056 Uiso calc R 1 1 . .
    C C21 0.14683(5) 0.5189(4) 0.53937(10) 0.0292(4) Uani d . 1 1 . .
    H H21A 0.1511 0.3969 0.5037 0.035 Uiso calc R 1 1 . .
    H H21B 0.1565 0.4655 0.5846 0.035 Uiso calc R 1 1 . .
    C C22 0.11060(5) 0.5414(4) 0.54782(9) 0.0275(4) Uani d . 1 1 . .
    C C23 0.09059(6) 0.3627(4) 0.52384(11) 0.0358(5) Uani d . 1 1 . .
    H H23 0.0998 0.2311 0.5011 0.043 Uiso calc R 1 1 . .
    C C24 0.05716(6) 0.3738(5) 0.53275(13) 0.0428(6) Uani d . 1 1 . .
    H H24 0.0438 0.2485 0.5169 0.051 Uiso calc R 1 1 . .
    C C25 0.04327(5) 0.5660(4) 0.56454(11) 0.0367(5) Uani d . 1 1 . .
    H H25 0.0204 0.5744 0.5701 0.044 Uiso calc R 1 1 . .
    C C26 0.06304(5) 0.7455(4) 0.58817(10) 0.0347(5) Uani d . 1 1 . .
    H H26 0.0537 0.8783 0.6100 0.042 Uiso calc R 1 1 . .
    C C27 0.09657(5) 0.7340(4) 0.58035(10) 0.0318(5) Uani d . 1 1 . .
    H H27 0.1099 0.8580 0.5973 0.038 Uiso calc R 1 1 . .
    S S1' 0.321235(10) 0.48913(9) 0.28913(2) 0.02305(10) Uani d . 1 1 . .
    S S2' 0.339409(11) 0.78665(9) -0.01838(2) 0.02753(11) Uani d . 1 1 . .
    O O1' 0.36121(3) 0.6560(2) 0.11112(6) 0.0220(3) Uani d . 1 1 . .
    C C2' 0.35354(4) 0.8379(4) 0.06659(10) 0.0237(4) Uani d . 1 1 . .
    N N3' 0.35610(4) 1.0389(3) 0.09662(8) 0.0252(3) Uani d . 1 1 . .
    N N4' 0.36541(4) 0.9927(3) 0.16741(8) 0.0233(3) Uani d . 1 1 . .
    C C5' 0.36816(4) 0.7694(4) 0.17275(9) 0.0222(4) Uani d . 1 1 . .
    N N5' 0.35627(4) 0.4383(3) 0.25289(8) 0.0233(3) Uani d . 1 1 . .
    H H05' 0.3569(5) 0.323(5) 0.2274(11) 0.023(6) Uiso d . 1 1 . .
    O O2' 0.32614(3) 0.6908(3) 0.33283(7) 0.0294(3) Uani d . 1 1 . .
    O O3' 0.31089(3) 0.2714(3) 0.31844(7) 0.0296(3) Uani d . 1 1 . .
    C C6' 0.37862(4) 0.6282(3) 0.23546(9) 0.0224(4) Uani d . 1 1 . .
    H H6' 0.3804 0.7352 0.2770 0.027 Uiso calc R 1 1 . .
    C C7' 0.41243(4) 0.5204(4) 0.22288(10) 0.0258(4) Uani d . 1 1 . .
    H H7'1 0.4202 0.4406 0.2663 0.031 Uiso calc R 1 1 . .
    H H7'2 0.4108 0.4025 0.1848 0.031 Uiso calc R 1 1 . .
    C C8' 0.43648(4) 0.7080(4) 0.20266(10) 0.0250(4) Uani d . 1 1 . .
    C C9' 0.44705(4) 0.8726(4) 0.25207(10) 0.0273(4) Uani d . 1 1 . .
    H H9' 0.4398 0.8620 0.2992 0.033 Uiso calc R 1 1 . .
    C C10' 0.46791(5) 1.0508(4) 0.23364(11) 0.0306(4) Uani d . 1 1 . .
    H H10' 0.4750 1.1612 0.2680 0.037 Uiso calc R 1 1 . .
    C C11' 0.47863(5) 1.0687(4) 0.16422(12) 0.0344(5) Uani d . 1 1 . .
    H H11' 0.4929 1.1910 0.1511 0.041 Uiso calc R 1 1 . .
    C C12' 0.46813(5) 0.9063(4) 0.11491(12) 0.0359(5) Uani d . 1 1 . .
    H H12' 0.4753 0.9178 0.0677 0.043 Uiso calc R 1 1 . .
    C C13' 0.44723(5) 0.7261(4) 0.13372(10) 0.0314(5) Uani d . 1 1 . .
    H H13' 0.4403 0.6152 0.0994 0.038 Uiso calc R 1 1 . .
    C C14' 0.29307(5) 0.5646(4) 0.22125(10) 0.0239(4) Uani d . 1 1 . .
    C C15' 0.27134(4) 0.3988(4) 0.19568(10) 0.0251(4) Uani d . 1 1 . .
    H H15' 0.2708 0.2471 0.2160 0.030 Uiso calc R 1 1 . .
    C C16' 0.25036(4) 0.4563(4) 0.13994(10) 0.0270(4) Uani d . 1 1 . .
    H H16' 0.2352 0.3435 0.1231 0.032 Uiso calc R 1 1 . .
    C C17' 0.25124(4) 0.6745(4) 0.10860(10) 0.0257(4) Uani d . 1 1 . .
    C C18' 0.27325(4) 0.8394(4) 0.13545(10) 0.0255(4) Uani d . 1 1 . .
    H H18' 0.2744 0.9894 0.1142 0.031 Uiso calc R 1 1 . .
    C C19' 0.29351(4) 0.7883(4) 0.19256(9) 0.0254(4) Uani d . 1 1 . .
    H H19' 0.3075 0.9047 0.2118 0.030 Uiso calc R 1 1 . .
    C C20' 0.22829(5) 0.7398(4) 0.04908(10) 0.0320(5) Uani d . 1 1 . .
    H H20D 0.2161 0.6012 0.0338 0.048 Uiso calc R 1 1 . .
    H H20E 0.2407 0.8009 0.0095 0.048 Uiso calc R 1 1 . .
    H H20F 0.2131 0.8598 0.0652 0.048 Uiso calc R 1 1 . .
    C C21' 0.35966(5) 0.5122(4) -0.03843(10) 0.0277(4) Uani d . 1 1 . .
    H H21C 0.3552 0.3993 -0.0003 0.033 Uiso calc R 1 1 . .
    H H21D 0.3501 0.4483 -0.0826 0.033 Uiso calc R 1 1 . .
    C C22' 0.39605(5) 0.5307(4) -0.04671(9) 0.0261(4) Uani d . 1 1 . .
    C C23' 0.41558(5) 0.3493(4) -0.02205(11) 0.0331(5) Uani d . 1 1 . .
    H H23' 0.4061 0.2206 0.0015 0.040 Uiso calc R 1 1 . .
    C C24' 0.44899(6) 0.3552(5) -0.03170(12) 0.0386(5) Uani d . 1 1 . .
    H H24' 0.4621 0.2291 -0.0154 0.046 Uiso calc R 1 1 . .
    C C25' 0.46332(5) 0.5443(4) -0.06506(11) 0.0339(5) Uani d . 1 1 . .
    H H25' 0.4862 0.5491 -0.0711 0.041 Uiso calc R 1 1 . .
    C C26' 0.44391(5) 0.7253(4) -0.08939(11) 0.0347(5) Uani d . 1 1 . .
    H H26' 0.4535 0.8551 -0.1123 0.042 Uiso calc R 1 1 . .
    C C27' 0.41052(5) 0.7189(4) -0.08060(10) 0.0318(4) Uani d . 1 1 . .
    H H27' 0.3974 0.8438 -0.0978 0.038 Uiso calc R 1 1 . .
loop_
    _atom_site_aniso_label
    _atom_site_aniso_U_11
    _atom_site_aniso_U_22
    _atom_site_aniso_U_33
    _atom_site_aniso_U_12
    _atom_site_aniso_U_13
    _atom_site_aniso_U_23
    S1 0.0286(2) 0.0198(2) 0.01621(18) 0.00177(19) -0.00120(14) 0.00067(18)
    S2 0.0317(2) 0.0313(3) 0.0218(2) -0.0015(2) -0.00495(16) -0.0002(2)
    O1 0.0299(6) 0.0196(7) 0.0196(6) -0.0007(5) -0.0029(5) 0.0012(5)
    C2 0.0249(8) 0.0210(11) 0.0232(9) -0.0003(7) 0.0023(7) -0.0021(7)
    N3 0.0318(8) 0.0233(9) 0.0245(7) -0.0026(6) -0.0021(6) -0.0026(7)
    N4 0.0289(7) 0.0197(8) 0.0202(7) -0.0016(7) -0.0003(5) 0.0016(7)
    C5 0.0222(8) 0.0212(10) 0.0192(8) 0.0021(7) -0.0005(6) 0.0029(7)
    N5 0.0305(8) 0.0164(9) 0.0225(8) 0.0001(6) -0.0030(6) 0.0010(7)
    O2 0.0349(7) 0.0243(8) 0.0192(6) 0.0023(6) -0.0033(5) 0.0043(6)
    O3 0.0355(7) 0.0242(8) 0.0207(6) 0.0034(6) -0.0013(5) -0.0037(5)
    C6 0.0256(9) 0.0189(10) 0.0237(8) 0.0018(7) -0.0015(7) 0.0023(7)
    C7 0.0282(9) 0.0237(11) 0.0296(9) -0.0020(8) -0.0031(7) 0.0026(8)
    C8 0.0225(8) 0.0280(11) 0.0260(9) -0.0042(8) -0.0019(7) -0.0001(8)
    C9 0.0243(9) 0.0322(11) 0.0272(9) -0.0019(8) -0.0014(7) 0.0020(8)
    C10 0.0265(9) 0.0317(12) 0.0339(10) 0.0001(8) -0.0031(8) 0.0026(9)
    C11 0.0277(9) 0.0323(13) 0.0436(12) 0.0013(9) 0.0024(8) -0.0072(10)
    C12 0.0370(11) 0.0508(16) 0.0285(10) -0.0019(10) 0.0046(8) -0.0098(10)
    C13 0.0337(10) 0.0422(14) 0.0284(9) 0.0001(10) -0.0006(8) 0.0033(10)
    C14 0.0261(8) 0.0227(10) 0.0192(8) 0.0023(7) 0.0009(7) -0.0016(7)
    C15 0.0301(9) 0.0273(12) 0.0232(9) -0.0019(7) -0.0021(7) 0.0028(8)
    C16 0.0338(10) 0.0367(12) 0.0208(8) 0.0016(10) -0.0042(7) 0.0036(9)
    C17 0.0243(9) 0.0367(12) 0.0224(9) 0.0013(8) 0.0013(7) -0.0077(8)
    C18 0.0295(9) 0.0241(11) 0.0300(10) -0.0023(8) 0.0023(7) -0.0045(8)
    C19 0.0293(9) 0.0232(10) 0.0249(8) 0.0018(8) 0.0019(7) 0.0019(8)
    C20 0.0317(10) 0.0518(15) 0.0291(10) -0.0014(11) -0.0030(8) -0.0094(11)
    C21 0.0369(10) 0.0283(12) 0.0224(9) 0.0026(8) -0.0010(7) 0.0053(8)
    C22 0.0391(10) 0.0246(11) 0.0188(8) 0.0017(8) -0.0013(7) 0.0073(8)
    C23 0.0467(12) 0.0264(12) 0.0344(11) -0.0006(10) 0.0009(9) -0.0004(9)
    C24 0.0468(13) 0.0366(14) 0.0448(13) -0.0116(11) -0.0028(10) 0.0031(11)
    C25 0.0347(11) 0.0443(14) 0.0310(10) -0.0019(10) -0.0005(8) 0.0127(10)
    C26 0.0392(10) 0.0382(14) 0.0267(9) 0.0048(10) 0.0034(8) 0.0026(9)
    C27 0.0368(10) 0.0327(13) 0.0259(9) -0.0011(9) -0.0034(7) -0.0005(9)
    S1' 0.0299(2) 0.0215(2) 0.01781(19) -0.0008(2) -0.00022(15) -0.00065(18)
    S2' 0.0338(2) 0.0290(3) 0.0197(2) 0.0039(2) -0.00464(16) -0.0004(2)
    O1' 0.0285(6) 0.0186(7) 0.0188(6) 0.0009(5) -0.0022(5) -0.0009(5)
    C2' 0.0261(9) 0.0229(11) 0.0221(8) 0.0032(7) 0.0000(7) 0.0040(7)
    N3' 0.0317(8) 0.0211(9) 0.0228(7) 0.0003(6) -0.0011(6) 0.0014(6)
    N4' 0.0305(7) 0.0193(8) 0.0200(7) 0.0005(7) -0.0005(5) -0.0006(7)
    C5' 0.0247(8) 0.0228(10) 0.0189(8) -0.0006(8) -0.0016(6) -0.0032(8)
    N5' 0.0305(8) 0.0173(9) 0.0222(7) -0.0011(6) -0.0017(6) -0.0021(7)
    O2' 0.0363(7) 0.0295(8) 0.0224(6) 0.0004(6) -0.0004(5) -0.0064(6)
    O3' 0.0368(7) 0.0288(8) 0.0232(6) -0.0039(6) 0.0012(5) 0.0065(6)
    C6' 0.0269(9) 0.0188(10) 0.0215(8) -0.0015(7) -0.0039(7) -0.0010(7)
    C7' 0.0271(9) 0.0225(11) 0.0276(9) 0.0030(8) -0.0034(7) -0.0007(8)
    C8' 0.0234(8) 0.0252(11) 0.0265(9) 0.0037(7) -0.0031(7) 0.0000(8)
    C9' 0.0252(9) 0.0302(11) 0.0266(9) 0.0045(8) -0.0004(7) -0.0024(8)
    C10' 0.0264(9) 0.0299(12) 0.0356(10) 0.0004(8) -0.0014(8) -0.0058(9)
    C11' 0.0304(10) 0.0294(12) 0.0435(12) -0.0003(9) 0.0030(9) 0.0059(10)
    C12' 0.0399(11) 0.0377(14) 0.0303(10) 0.0034(9) 0.0023(8) 0.0055(9)
    C13' 0.0312(9) 0.0364(13) 0.0266(9) 0.0038(9) -0.0018(7) -0.0049(9)
    C14' 0.0279(9) 0.0212(10) 0.0226(8) 0.0019(7) 0.0020(7) -0.0015(7)
    C15' 0.0293(9) 0.0218(10) 0.0244(9) 0.0007(7) 0.0035(7) 0.0002(8)
    C16' 0.0267(9) 0.0269(11) 0.0272(9) -0.0014(8) -0.0008(7) -0.0026(8)
    C17' 0.0234(9) 0.0278(11) 0.0261(9) 0.0023(8) 0.0032(7) -0.0023(8)
    C18' 0.0278(9) 0.0221(11) 0.0268(9) 0.0004(7) 0.0030(7) 0.0013(7)
    C19' 0.0264(8) 0.0232(10) 0.0265(8) -0.0002(8) 0.0008(7) -0.0018(8)
    C20' 0.0318(10) 0.0330(13) 0.0311(10) -0.0006(9) -0.0048(8) 0.0000(9)
    C21' 0.0350(10) 0.0265(11) 0.0216(8) -0.0005(8) -0.0028(7) -0.0067(8)
    C22' 0.0365(10) 0.0248(11) 0.0171(8) -0.0010(8) -0.0001(7) -0.0056(8)
    C23' 0.0421(11) 0.0256(12) 0.0315(10) 0.0039(9) 0.0011(8) 0.0005(9)
    C24' 0.0401(12) 0.0360(13) 0.0397(12) 0.0119(10) -0.0015(9) -0.0002(10)
    C25' 0.0340(10) 0.0389(13) 0.0288(10) 0.0007(9) 0.0008(8) -0.0074(9)
    C26' 0.0391(11) 0.0352(13) 0.0299(10) -0.0046(9) 0.0025(8) -0.0009(9)
    C27' 0.0381(10) 0.0284(12) 0.0288(10) 0.0006(9) -0.0015(8) 0.0005(8)
_geom_special_details
;
All e.s.d.'s (except the e.s.d. in the dihedral angle between two l.s. planes)
are estimated using the full covariance matrix. The cell e.s.d.'s are taken
into account individually in the estimation of e.s.d.'s in distances, angles
and torsion angles; correlations between e.s.d.'s in cell parameters are only
used when they are defined by crystal symmetry. An approximate (isotropic)
treatment of cell e.s.d.'s is used for estimating e.s.d.'s involving l.s.
planes.
;
loop_
    _geom_bond_atom_site_label_1
    _geom_bond_atom_site_label_2
    _geom_bond_site_symmetry_2
    _geom_bond_distance
    _geom_bond_publ_flag
    S1 O2 . 1.4312(14) ?
    S1 O3 . 1.4351(15) ?
    S1 N5 . 1.6256(17) ?
    S1 C14 . 1.7597(19) ?
    S2 C2 . 1.7368(19) ?
    S2 C21 . 1.824(2) ?
    O1 C5 . 1.365(2) ?
    O1 C2 . 1.371(2) ?
    C2 N3 . 1.281(3) ?
    N3 N4 . 1.416(2) ?
    N4 C5 . 1.289(3) ?
    C5 C6 . 1.499(3) ?
    N5 C6 . 1.463(2) ?
    C6 C7 . 1.539(3) ?
    C7 C8 . 1.504(3) ?
    C8 C13 . 1.392(3) ?
    C8 C9 . 1.397(3) ?
    C9 C10 . 1.383(3) ?
    C10 C11 . 1.400(3) ?
    C11 C12 . 1.386(3) ?
    C12 C13 . 1.383(3) ?
    C14 C19 . 1.388(3) ?
    C14 C15 . 1.391(3) ?
    C15 C16 . 1.384(3) ?
    C16 C17 . 1.391(3) ?
    C17 C18 . 1.389(3) ?
    C17 C20 . 1.503(3) ?
    C18 C19 . 1.390(3) ?
    C21 C22 . 1.507(3) ?
    C22 C23 . 1.385(3) ?
    C22 C27 . 1.393(3) ?
    C23 C24 . 1.389(3) ?
    C24 C25 . 1.382(4) ?
    C25 C26 . 1.380(3) ?
    C26 C27 . 1.391(3) ?
    S1' O3' . 1.4316(15) ?
    S1' O2' . 1.4331(15) ?
    S1' N5' . 1.6329(16) ?
    S1' C14' . 1.772(2) ?
    S2' C2' . 1.7302(19) ?
    S2' C21' . 1.820(2) ?
    O1' C5' . 1.364(2) ?
    O1' C2' . 1.374(2) ?
    C2' N3' . 1.287(3) ?
    N3' N4' . 1.416(2) ?
    N4' C5' . 1.286(3) ?
    C5' C6' . 1.496(3) ?
    N5' C6' . 1.465(2) ?
    C6' C7' . 1.543(3) ?
    C7' C8' . 1.513(3) ?
    C8' C13' . 1.392(3) ?
    C8' C9' . 1.393(3) ?
    C9' C10' . 1.381(3) ?
    C10' C11' . 1.400(3) ?
    C11' C12' . 1.383(3) ?
    C12' C13' . 1.392(3) ?
    C14' C15' . 1.385(3) ?
    C14' C19' . 1.391(3) ?
    C15' C16' . 1.394(3) ?
    C16' C17' . 1.383(3) ?
    C17' C18' . 1.398(3) ?
    C17' C20' . 1.507(3) ?
    C18' C19' . 1.387(3) ?
    C21' C22' . 1.511(3) ?
    C22' C23' . 1.389(3) ?
    C22' C27' . 1.392(3) ?
    C23' C24' . 1.389(3) ?
    C24' C25' . 1.390(3) ?
    C25' C26' . 1.382(3) ?
    C26' C27' . 1.387(3) ?
    N5 H05 . 0.79(3) ?
    C6 H6 . 1.0000 ?
    C7 H7A . 0.9900 ?
    C7 H7B . 0.9900 ?
    C9 H9 . 0.9500 ?
    C10 H10 . 0.9500 ?
    C11 H11 . 0.9500 ?
    C12 H12 . 0.9500 ?
    C13 H13 . 0.9500 ?
    C15 H15 . 0.9500 ?
    C16 H16 . 0.9500 ?
    C18 H18 . 0.9500 ?
    C19 H19 . 0.9500 ?
    C20 H20A . 0.9800 ?
    C20 H20B . 0.9800 ?
    C20 H20C . 0.9800 ?
    C21 H21A . 0.9900 ?
    C21 H21B . 0.9900 ?
    C23 H23 . 0.9500 ?
    C24 H24 . 0.9500 ?
    C25 H25 . 0.9500 ?
    C26 H26 . 0.9500 ?
    C27 H27 . 0.9500 ?
    N5' H05' . 0.82(3) ?
    C6' H6' . 1.0000 ?
    C7' H7'1 . 0.9900 ?
    C7' H7'2 . 0.9900 ?
    C9' H9' . 0.9500 ?
    C10' H10' . 0.9500 ?
    C11' H11' . 0.9500 ?
    C12' H12' . 0.9500 ?
    C13' H13' . 0.9500 ?
    C15' H15' . 0.9500 ?
    C16' H16' . 0.9500 ?
    C18' H18' . 0.9500 ?
    C19' H19' . 0.9500 ?
    C20' H20D . 0.9800 ?
    C20' H20E . 0.9800 ?
    C20' H20F . 0.9800 ?
    C21' H21C . 0.9900 ?
    C21' H21D . 0.9900 ?
    C23' H23' . 0.9500 ?
    C24' H24' . 0.9500 ?
    C25' H25' . 0.9500 ?
    C26' H26' . 0.9500 ?
    C27' H27' . 0.9500 ?
loop_
    _geom_angle_atom_site_label_1
    _geom_angle_atom_site_label_2
    _geom_angle_atom_site_label_3
    _geom_angle_site_symmetry_1
    _geom_angle_site_symmetry_3
    _geom_angle
    _geom_angle_publ_flag
    O2 S1 O3 . . 120.22(8) ?
    O2 S1 N5 . . 106.96(8) ?
    O3 S1 N5 . . 105.33(8) ?
    O2 S1 C14 . . 107.74(9) ?
    O3 S1 C14 . . 108.64(9) ?
    N5 S1 C14 . . 107.31(8) ?
    C2 S2 C21 . . 100.92(9) ?
    C5 O1 C2 . . 102.11(15) ?
    N3 C2 O1 . . 113.26(16) ?
    N3 C2 S2 . . 125.00(15) ?
    O1 C2 S2 . . 121.64(14) ?
    C2 N3 N4 . . 105.59(16) ?
    C5 N4 N3 . . 106.60(15) ?
    N4 C5 O1 . . 112.41(16) ?
    N4 C5 C6 . . 128.00(17) ?
    O1 C5 C6 . . 119.57(17) ?
    C6 N5 S1 . . 120.36(13) ?
    N5 C6 C5 . . 113.87(15) ?
    N5 C6 C7 . . 107.71(16) ?
    C5 C6 C7 . . 111.15(15) ?
    C8 C7 C6 . . 111.85(16) ?
    C13 C8 C9 . . 118.5(2) ?
    C13 C8 C7 . . 121.37(19) ?
    C9 C8 C7 . . 120.12(17) ?
    C10 C9 C8 . . 121.25(18) ?
    C9 C10 C11 . . 119.6(2) ?
    C12 C11 C10 . . 119.4(2) ?
    C13 C12 C11 . . 120.64(19) ?
    C12 C13 C8 . . 120.6(2) ?
    C19 C14 C15 . . 121.02(18) ?
    C19 C14 S1 . . 120.38(15) ?
    C15 C14 S1 . . 118.60(16) ?
    C16 C15 C14 . . 119.1(2) ?
    C15 C16 C17 . . 121.26(19) ?
    C18 C17 C16 . . 118.38(18) ?
    C18 C17 C20 . . 120.8(2) ?
    C16 C17 C20 . . 120.8(2) ?
    C17 C18 C19 . . 121.6(2) ?
    C14 C19 C18 . . 118.59(18) ?
    C22 C21 S2 . . 114.43(15) ?
    C23 C22 C27 . . 118.79(19) ?
    C23 C22 C21 . . 119.0(2) ?
    C27 C22 C21 . . 122.16(19) ?
    C22 C23 C24 . . 120.7(2) ?
    C25 C24 C23 . . 120.4(2) ?
    C26 C25 C24 . . 119.2(2) ?
    C25 C26 C27 . . 120.7(2) ?
    C26 C27 C22 . . 120.2(2) ?
    O3' S1' O2' . . 121.04(8) ?
    O3' S1' N5' . . 106.17(9) ?
    O2' S1' N5' . . 105.68(9) ?
    O3' S1' C14' . . 107.42(9) ?
    O2' S1' C14' . . 108.00(9) ?
    N5' S1' C14' . . 107.94(8) ?
    C2' S2' C21' . . 101.14(9) ?
    C5' O1' C2' . . 102.12(15) ?
    N3' C2' O1' . . 112.84(15) ?
    N3' C2' S2' . . 126.02(15) ?
    O1' C2' S2' . . 120.99(14) ?
    C2' N3' N4' . . 105.81(15) ?
    C5' N4' N3' . . 106.39(15) ?
    N4' C5' O1' . . 112.82(16) ?
    N4' C5' C6' . . 128.53(17) ?
    O1' C5' C6' . . 118.62(17) ?
    C6' N5' S1' . . 121.64(13) ?
    N5' C6' C5' . . 114.01(15) ?
    N5' C6' C7' . . 108.00(16) ?
    C5' C6' C7' . . 109.93(15) ?
    C8' C7' C6' . . 110.48(17) ?
    C13' C8' C9' . . 118.82(19) ?
    C13' C8' C7' . . 120.67(18) ?
    C9' C8' C7' . . 120.44(17) ?
    C10' C9' C8' . . 121.10(18) ?
    C9' C10' C11' . . 119.9(2) ?
    C12' C11' C10' . . 119.2(2) ?
    C11' C12' C13' . . 120.7(2) ?
    C8' C13' C12' . . 120.2(2) ?
    C15' C14' C19' . . 120.34(18) ?
    C15' C14' S1' . . 119.89(16) ?
    C19' C14' S1' . . 119.75(15) ?
    C14' C15' C16' . . 119.49(19) ?
    C17' C16' C15' . . 121.26(19) ?
    C16' C17' C18' . . 118.27(17) ?
    C16' C17' C20' . . 121.69(18) ?
    C18' C17' C20' . . 119.99(19) ?
    C19' C18' C17' . . 121.31(19) ?
    C18' C19' C14' . . 119.22(19) ?
    C22' C21' S2' . . 114.75(15) ?
    C23' C22' C27' . . 118.94(19) ?
    C23' C22' C21' . . 118.76(19) ?
    C27' C22' C21' . . 122.25(19) ?
    C22' C23' C24' . . 120.4(2) ?
    C23' C24' C25' . . 120.4(2) ?
    C26' C25' C24' . . 119.2(2) ?
    C25' C26' C27' . . 120.5(2) ?
    C26' C27' C22' . . 120.5(2) ?
    C6 N5 H05 . . 118.1(17) ?
    S1 N5 H05 . . 113.8(17) ?
    N5 C6 H6 . . 108.0 ?
    C5 C6 H6 . . 108.0 ?
    C7 C6 H6 . . 108.0 ?
    C8 C7 H7A . . 109.2 ?
    C6 C7 H7A . . 109.2 ?
    C8 C7 H7B . . 109.2 ?
    C6 C7 H7B . . 109.2 ?
    H7A C7 H7B . . 107.9 ?
    C10 C9 H9 . . 119.4 ?
    C8 C9 H9 . . 119.4 ?
    C9 C10 H10 . . 120.2 ?
    C11 C10 H10 . . 120.2 ?
    C12 C11 H11 . . 120.3 ?
    C10 C11 H11 . . 120.3 ?
    C13 C12 H12 . . 119.7 ?
    C11 C12 H12 . . 119.7 ?
    C12 C13 H13 . . 119.7 ?
    C8 C13 H13 . . 119.7 ?
    C16 C15 H15 . . 120.4 ?
    C14 C15 H15 . . 120.4 ?
    C15 C16 H16 . . 119.4 ?
    C17 C16 H16 . . 119.4 ?
    C17 C18 H18 . . 119.2 ?
    C19 C18 H18 . . 119.2 ?
    C14 C19 H19 . . 120.7 ?
    C18 C19 H19 . . 120.7 ?
    C17 C20 H20A . . 109.5 ?
    C17 C20 H20B . . 109.5 ?
    H20A C20 H20B . . 109.5 ?
    C17 C20 H20C . . 109.5 ?
    H20A C20 H20C . . 109.5 ?
    H20B C20 H20C . . 109.5 ?
    C22 C21 H21A . . 108.7 ?
    S2 C21 H21A . . 108.7 ?
    C22 C21 H21B . . 108.7 ?
    S2 C21 H21B . . 108.7 ?
    H21A C21 H21B . . 107.6 ?
    C22 C23 H23 . . 119.7 ?
    C24 C23 H23 . . 119.7 ?
    C25 C24 H24 . . 119.8 ?
    C23 C24 H24 . . 119.8 ?
    C26 C25 H25 . . 120.4 ?
    C24 C25 H25 . . 120.4 ?
    C25 C26 H26 . . 119.7 ?
    C27 C26 H26 . . 119.7 ?
    C26 C27 H27 . . 119.9 ?
    C22 C27 H27 . . 119.9 ?
    C6' N5' H05' . . 116.1(15) ?
    S1' N5' H05' . . 115.4(15) ?
    N5' C6' H6' . . 108.2 ?
    C5' C6' H6' . . 108.2 ?
    C7' C6' H6' . . 108.2 ?
    C8' C7' H7'1 . . 109.6 ?
    C6' C7' H7'1 . . 109.6 ?
    C8' C7' H7'2 . . 109.6 ?
    C6' C7' H7'2 . . 109.6 ?
    H7'1 C7' H7'2 . . 108.1 ?
    C10' C9' H9' . . 119.4 ?
    C8' C9' H9' . . 119.4 ?
    C9' C10' H10' . . 120.0 ?
    C11' C10' H10' . . 120.0 ?
    C12' C11' H11' . . 120.4 ?
    C10' C11' H11' . . 120.4 ?
    C11' C12' H12' . . 119.6 ?
    C13' C12' H12' . . 119.6 ?
    C8' C13' H13' . . 119.9 ?
    C12' C13' H13' . . 119.9 ?
    C14' C15' H15' . . 120.3 ?
    C16' C15' H15' . . 120.3 ?
    C17' C16' H16' . . 119.4 ?
    C15' C16' H16' . . 119.4 ?
    C19' C18' H18' . . 119.3 ?
    C17' C18' H18' . . 119.3 ?
    C18' C19' H19' . . 120.4 ?
    C14' C19' H19' . . 120.4 ?
    C17' C20' H20D . . 109.5 ?
    C17' C20' H20E . . 109.5 ?
    H20D C20' H20E . . 109.5 ?
    C17' C20' H20F . . 109.5 ?
    H20D C20' H20F . . 109.5 ?
    H20E C20' H20F . . 109.5 ?
    C22' C21' H21C . . 108.6 ?
    S2' C21' H21C . . 108.6 ?
    C22' C21' H21D . . 108.6 ?
    S2' C21' H21D . . 108.6 ?
    H21C C21' H21D . . 107.6 ?
    C22' C23' H23' . . 119.8 ?
    C24' C23' H23' . . 119.8 ?
    C23' C24' H24' . . 119.8 ?
    C25' C24' H24' . . 119.8 ?
    C26' C25' H25' . . 120.4 ?
    C24' C25' H25' . . 120.4 ?
    C25' C26' H26' . . 119.7 ?
    C27' C26' H26' . . 119.7 ?
    C26' C27' H27' . . 119.7 ?
    C22' C27' H27' . . 119.7 ?
loop_
    _geom_torsion_atom_site_label_1
    _geom_torsion_atom_site_label_2
    _geom_torsion_atom_site_label_3
    _geom_torsion_atom_site_label_4
    _geom_torsion_site_symmetry_1
    _geom_torsion_site_symmetry_2
    _geom_torsion_site_symmetry_3
    _geom_torsion_site_symmetry_4
    _geom_torsion
    _geom_torsion_publ_flag
    C5 O1 C2 N3 . . . . 1.28(19) ?
    C5 O1 C2 S2 . . . . -175.38(13) ?
    C21 S2 C2 N3 . . . . 155.78(17) ?
    C21 S2 C2 O1 . . . . -27.96(16) ?
    O1 C2 N3 N4 . . . . -1.7(2) ?
    S2 C2 N3 N4 . . . . 174.82(13) ?
    C2 N3 N4 C5 . . . . 1.46(19) ?
    N3 N4 C5 O1 . . . . -0.72(19) ?
    N3 N4 C5 C6 . . . . 178.11(16) ?
    C2 O1 C5 N4 . . . . -0.26(19) ?
    C2 O1 C5 C6 . . . . -179.19(15) ?
    O2 S1 N5 C6 . . . . -41.23(16) ?
    O3 S1 N5 C6 . . . . -170.22(14) ?
    C14 S1 N5 C6 . . . . 74.15(16) ?
    S1 N5 C6 C5 . . . . -69.23(19) ?
    S1 N5 C6 C7 . . . . 167.03(13) ?
    N4 C5 C6 N5 . . . . 127.40(19) ?
    O1 C5 C6 N5 . . . . -53.8(2) ?
    N4 C5 C6 C7 . . . . -110.7(2) ?
    O1 C5 C6 C7 . . . . 68.0(2) ?
    N5 C6 C7 C8 . . . . -174.88(15) ?
    C5 C6 C7 C8 . . . . 59.7(2) ?
    C6 C7 C8 C13 . . . . -108.3(2) ?
    C6 C7 C8 C9 . . . . 70.2(2) ?
    C13 C8 C9 C10 . . . . -1.1(3) ?
    C7 C8 C9 C10 . . . . -179.66(18) ?
    C8 C9 C10 C11 . . . . 0.8(3) ?
    C9 C10 C11 C12 . . . . -0.8(3) ?
    C10 C11 C12 C13 . . . . 1.0(3) ?
    C11 C12 C13 C8 . . . . -1.3(4) ?
    C9 C8 C13 C12 . . . . 1.3(3) ?
    C7 C8 C13 C12 . . . . 179.86(19) ?
    O2 S1 C14 C19 . . . . -4.05(17) ?
    O3 S1 C14 C19 . . . . 127.68(15) ?
    N5 S1 C14 C19 . . . . -118.91(15) ?
    O2 S1 C14 C15 . . . . 176.24(14) ?
    O3 S1 C14 C15 . . . . -52.03(17) ?
    N5 S1 C14 C15 . . . . 61.38(17) ?
    C19 C14 C15 C16 . . . . -0.2(3) ?
    S1 C14 C15 C16 . . . . 179.55(15) ?
    C14 C15 C16 C17 . . . . 0.5(3) ?
    C15 C16 C17 C18 . . . . -1.1(3) ?
    C15 C16 C17 C20 . . . . 177.26(18) ?
    C16 C17 C18 C19 . . . . 1.5(3) ?
    C20 C17 C18 C19 . . . . -176.93(17) ?
    C15 C14 C19 C18 . . . . 0.5(3) ?
    S1 C14 C19 C18 . . . . -179.24(14) ?
    C17 C18 C19 C14 . . . . -1.1(3) ?
    C2 S2 C21 C22 . . . . -62.79(16) ?
    S2 C21 C22 C23 . . . . 139.26(17) ?
    S2 C21 C22 C27 . . . . -42.1(2) ?
    C27 C22 C23 C24 . . . . -0.7(3) ?
    C21 C22 C23 C24 . . . . 177.92(19) ?
    C22 C23 C24 C25 . . . . 1.3(3) ?
    C23 C24 C25 C26 . . . . -0.8(3) ?
    C24 C25 C26 C27 . . . . -0.1(3) ?
    C25 C26 C27 C22 . . . . 0.6(3) ?
    C23 C22 C27 C26 . . . . -0.2(3) ?
    C21 C22 C27 C26 . . . . -178.82(18) ?
    C5' O1' C2' N3' . . . . 1.21(19) ?
    C5' O1' C2' S2' . . . . -174.64(13) ?
    C21' S2' C2' N3' . . . . 154.33(17) ?
    C21' S2' C2' O1' . . . . -30.40(16) ?
    O1' C2' N3' N4' . . . . -1.5(2) ?
    S2' C2' N3' N4' . . . . 174.09(13) ?
    C2' N3' N4' C5' . . . . 1.2(2) ?
    N3' N4' C5' O1' . . . . -0.5(2) ?
    N3' N4' C5' C6' . . . . 177.52(17) ?
    C2' O1' C5' N4' . . . . -0.37(19) ?
    C2' O1' C5' C6' . . . . -178.60(15) ?
    O3' S1' N5' C6' . . . . -162.24(14) ?
    O2' S1' N5' C6' . . . . -32.52(16) ?
    C14' S1' N5' C6' . . . . 82.83(16) ?
    S1' N5' C6' C5' . . . . -73.65(19) ?
    S1' N5' C6' C7' . . . . 163.85(13) ?
    N4' C5' C6' N5' . . . . 128.6(2) ?
    O1' C5' C6' N5' . . . . -53.4(2) ?
    N4' C5' C6' C7' . . . . -109.9(2) ?
    O1' C5' C6' C7' . . . . 68.0(2) ?
    N5' C6' C7' C8' . . . . 178.48(15) ?
    C5' C6' C7' C8' . . . . 53.5(2) ?
    C6' C7' C8' C13' . . . . -107.2(2) ?
    C6' C7' C8' C9' . . . . 69.8(2) ?
    C13' C8' C9' C10' . . . . -0.2(3) ?
    C7' C8' C9' C10' . . . . -177.21(18) ?
    C8' C9' C10' C11' . . . . 0.3(3) ?
    C9' C10' C11' C12' . . . . -0.1(3) ?
    C10' C11' C12' C13' . . . . -0.2(3) ?
    C9' C8' C13' C12' . . . . -0.1(3) ?
    C7' C8' C13' C12' . . . . 176.88(19) ?
    C11' C12' C13' C8' . . . . 0.3(3) ?
    O3' S1' C14' C15' . . . . -13.95(17) ?
    O2' S1' C14' C15' . . . . -146.02(15) ?
    N5' S1' C14' C15' . . . . 100.16(16) ?
    O3' S1' C14' C19' . . . . 167.84(14) ?
    O2' S1' C14' C19' . . . . 35.77(16) ?
    N5' S1' C14' C19' . . . . -78.05(16) ?
    C19' C14' C15' C16' . . . . 1.3(3) ?
    S1' C14' C15' C16' . . . . -176.87(14) ?
    C14' C15' C16' C17' . . . . 1.3(3) ?
    C15' C16' C17' C18' . . . . -1.6(3) ?
    C15' C16' C17' C20' . . . . -178.99(17) ?
    C16' C17' C18' C19' . . . . -0.8(3) ?
    C20' C17' C18' C19' . . . . 176.64(17) ?
    C17' C18' C19' C14' . . . . 3.4(3) ?
    C15' C14' C19' C18' . . . . -3.6(3) ?
    S1' C14' C19' C18' . . . . 174.55(14) ?
    C2' S2' C21' C22' . . . . -69.37(15) ?
    S2' C21' C22' C23' . . . . 143.09(16) ?
    S2' C21' C22' C27' . . . . -39.4(2) ?
    C27' C22' C23' C24' . . . . -0.6(3) ?
    C21' C22' C23' C24' . . . . 176.99(18) ?
    C22' C23' C24' C25' . . . . 1.1(3) ?
    C23' C24' C25' C26' . . . . -0.8(3) ?
    C24' C25' C26' C27' . . . . 0.1(3) ?
    C25' C26' C27' C22' . . . . 0.4(3) ?
    C23' C22' C27' C26' . . . . -0.2(3) ?
    C21' C22' C27' C26' . . . . -177.65(18) ?
loop_
    _geom_hbond_atom_site_label_D
    _geom_hbond_atom_site_label_H
    _geom_hbond_atom_site_label_A
    _geom_hbond_site_symmetry_A
    _geom_hbond_distance_DH
    _geom_hbond_distance_HA
    _geom_hbond_distance_DA
    _geom_hbond_angle_DHA
    N5 H05 N4 1_545 0.79(3) 2.22(3) 3.003(2) 178(3)
    N5' H05' N4' 1_545 0.82(3) 2.23(3) 3.048(2) 171(2)
    C21 H21B O2' 4_546 0.99 2.32 3.249(2) 155
    C21' H21D O2 4_545 0.99 2.23 3.145(2) 154
    C19 H19 O3 1_565 0.95 2.50 3.352(2) 150
data_global
_journal_date_recd_electronic     2011-09-23
_journal_date_accepted     2011-10-03
_journal_name_full     'Acta Crystallographica, Section E'
_journal_year     2011
_journal_volume     67
_journal_issue     11
_journal_page_first     o2875
_journal_page_last     o2876
_journal_paper_category     QO
_journal_coeditor_code     SU2319
_publ_contact_author_name
;
'Hameed^*^,Shahid'
;
_publ_contact_author_address
;
Department of Chemistry
Quaid-i-Azam University,
Islamabad-45320
Pakistan
;
_publ_contact_author_email     shameed@qau.edu.pk
_publ_contact_author_fax     '+92 51 9064 2241'
_publ_contact_author_phone     '+92 51 9064 2133'
_publ_section_title
;\
(<i>S</i>)-<i>N</i>-[1-(5-Benzylsulfanyl-1,3,4-oxadiazol-2-yl)-2-\
phenylethyl]-4-methylbenzenesulfonamide
;
loop_
    _publ_author_name
    _publ_author_address
    'Syed, Tayyaba'
;
Department of Chemistry
Quaid-i-Azam University
Islamabad 45320
Pakistan
;
    'Hameed, Shahid'
;
Department of Chemistry
Quaid-i-Azam University
Islamabad 45320
Pakistan
;
    'Jones, Peter G.'
;
Institut for Anorganische und Analytische Chemie
Technische Universit\"at Braunschweig
Hagenring 30
38106 Braunschweig
Germany
;
