# Supplementary material for: (S)-N-[1-(5-Benzyl­sulfan­yl-1,3,4-oxa­diazol-2-yl)-2-phenyl­eth­yl]-4-methyl­benzene­sulfonamide
Source: Acta Crystallogr Sect E Struct Rep Online. 2011 Oct 8;67(Pt 11):o2875–6. doi: 10.1107/S1600536811040669 (PMC3247610; doi:10.1107/S1600536811040669)
Supplement: Supplementary file 2 [file e-67-o2875-Isup2.hkl]

# 
# h,k,l, Fc-squared, Fo-squared, sigma(Fo-squared) and status flag 
# 
data_I
_shelx_title ' pt5_2 in C2' 
_shelx_refln_list_code          4 
_shelx_F_calc_maximum      491.61 
_exptl_crystal_F_000      1952.00 
_reflns_d_resolution_high  0.7946 
 
loop_ 
 _symmetry_equiv_pos_as_xyz 
 'x, y, z' 
 '-x, y, -z' 
 'x+1/2, y+1/2, z' 
 '-x+1/2, y+1/2, -z' 
 
_cell_length_a    41.1284 
_cell_length_b     5.7205 
_cell_length_c    18.9783 
_cell_angle_alpha  90.000 
_cell_angle_beta   90.940 
_cell_angle_gamma  90.000 
 
_shelx_F_squared_multiplier     1.000 
 
loop_ 
 _refln_index_h 
 _refln_index_k 
 _refln_index_l 
 _refln_F_squared_calc 
 _refln_F_squared_meas 
 _refln_F_squared_sigma 
 _refln_observed_status 
   1  -7   0        1.94       -8.91     16.06 o 
   3  -7   0       72.77       78.82     21.45 o 
   5  -7   0        9.87      -16.60     21.88 o 
   7  -7   0       82.74       57.68     39.94 o 
   9  -7   0       63.88       71.86     32.62 o 
  11  -7   0       42.12       35.95     26.64 o 
   0  -6   0      423.49      336.19     58.98 o 
   2  -6   0     4516.93     4853.16     78.08 o 
   4  -6   0     3103.23     3205.36     82.91 o 
   6  -6   0     6162.28     6632.79    107.78 o 
   8  -6   0      326.90      306.89     30.91 o 
  10  -6   0      690.43      691.64     28.02 o 
  12  -6   0     1949.30     2168.66     38.65 o 
  14  -6   0      184.51      205.39     23.96 o 
  16  -6   0       62.61       63.03     19.78 o 
  18  -6   0      603.42      653.24     39.77 o 
  20  -6   0     1043.01      991.05     40.69 o 
  22  -6   0     1690.45     1703.99     59.63 o 
  24  -6   0     2310.68     2396.31     65.62 o 
  26  -6   0      268.77      249.58     35.49 o 
  28  -6   0      770.81      815.75     85.02 o 
   1  -5   0      550.71      582.40     26.00 o 
   3  -5   0      321.18      378.21     26.97 o 
   5  -5   0       13.32       22.38     26.60 o 
   7  -5   0      666.68      688.63     28.80 o 
   9  -5   0     1013.21     1020.42     29.15 o 
  11  -5   0     1638.27     1638.19     33.32 o 
  13  -5   0     3222.33     3281.63     51.38 o 
  15  -5   0      641.54      654.92     26.34 o 
  17  -5   0      241.88      218.55     23.17 o 
  19  -5   0     1408.56     1414.43     33.97 o 
  21  -5   0      655.13      675.99     36.00 o 
  23  -5   0      840.51      878.26     31.42 o 
  25  -5   0     2221.77     2273.66     46.91 o 
  27  -5   0      883.62      963.85     39.41 o 
  29  -5   0      305.45      376.19     25.17 o 
  31  -5   0      463.22      500.03     36.81 o 
  33  -5   0      858.00     1011.30     35.14 o 
  35  -5   0      211.59      283.68     22.18 o 
  37  -5   0      253.52      237.61     44.90 o 
   2  -4   0     3768.33     4056.87    309.21 o 
   4  -4   0     3784.55     3127.42    256.91 o 
   6  -4   0     6028.60     6406.95    304.76 o 
   8  -4   0     3203.05     3058.56    308.76 o 
  10  -4   0     1258.65     1386.12     46.56 o 
  12  -4   0     4763.32     4391.95     46.47 o 
  14  -4   0     1583.64     1441.98     38.74 o 
  16  -4   0     3917.53     3936.41     41.20 o 
  18  -4   0      789.47      633.66     25.67 o 
  20  -4   0     1839.85     1718.82     34.78 o 
  22  -4   0      957.32      965.26     30.78 o 
  24  -4   0      586.52      658.08     27.76 o 
  26  -4   0     5343.64     5524.83     97.58 o 
  28  -4   0      436.23      420.98     25.49 o 
  30  -4   0     1244.28     1216.26     30.43 o 
  32  -4   0      166.13      141.24     23.91 o 
  34  -4   0       44.04       84.25     29.21 o 
  36  -4   0      354.96      324.26     34.62 o 
  38  -4   0      211.41      242.84     33.10 o 
  40  -4   0       87.46      222.36     45.03 o 
  42  -4   0      154.78      171.66     21.40 o 
   1  -3   0       78.86       67.58     25.80 o 
   3  -3   0       16.89       49.64     33.58 o 
   5  -3   0      101.53       90.27     32.08 o 
   7  -3   0      476.17      492.36     38.54 o 
   9  -3   0     1395.99     1560.24     47.67 o 
  11  -3   0      100.39       94.97     28.59 o 
  13  -3   0      233.10      203.33     26.79 o 
  15  -3   0      186.01      228.52     27.76 o 
  17  -3   0      370.37      349.37     34.68 o 
  19  -3   0      364.41      346.71     37.57 o 
  21  -3   0     1410.74     1420.45     52.92 o 
  23  -3   0      951.29      965.49     26.68 o 
  25  -3   0      972.58      938.55     26.35 o 
  27  -3   0     2452.76     2317.47     33.24 o 
  29  -3   0      179.39      167.94     23.36 o 
  31  -3   0      825.20      779.81     30.83 o 
  33  -3   0     2168.95     2264.40     40.64 o 
  35  -3   0      513.94      547.19     30.82 o 
  37  -3   0        4.44        2.57     24.18 o 
  39  -3   0     1356.15     1316.89     76.71 o 
  41  -3   0     1307.23     1349.94     93.39 o 
  43  -3   0       12.30       14.87     50.79 o 
  45  -3   0     2102.50     2405.71     71.42 o 
  47  -3   0     1003.65      980.28     37.91 o 
   0  -2   0     5677.32     4717.78     67.94 o 
   2  -2   0     8072.81     7669.94    133.23 o 
   4  -2   0     1649.22     1870.38     47.08 o 
   6  -2   0     7040.45     7431.13     81.07 o 
   8  -2   0    17613.68    19416.38    265.01 o 
  10  -2   0     6269.51     6441.21    137.04 o 
  12  -2   0     3012.34     3006.63     81.34 o 
  14  -2   0      380.44      543.87     39.57 o 
  16  -2   0     4040.46     4420.32     84.61 o 
  18  -2   0    20292.68    21272.85    279.95 o 
  20  -2   0     1837.51     1783.87     41.34 o 
  22  -2   0     2103.03     2168.50     80.30 o 
  24  -2   0     1711.61     1673.78     64.22 o 
  26  -2   0      313.94      379.51     51.98 o 
  28  -2   0    10121.88     9641.08    102.71 o 
  30  -2   0      890.50      821.38     25.93 o 
  32  -2   0     1562.54     1469.21     32.11 o 
  34  -2   0      154.07      134.53     24.35 o 
  36  -2   0      108.68      116.58     22.59 o 
  38  -2   0      705.89      703.62     30.90 o 
  40  -2   0      877.18      887.37     35.14 o 
  42  -2   0      222.22      225.75     29.20 o 
  44  -2   0       37.28       31.90     23.14 o 
  46  -2   0      114.01      121.16     28.45 o 
  48  -2   0      234.03      236.00     38.07 o 
   1  -1   0       41.80       37.90     14.54 o 
   3  -1   0     1418.91     1368.86     29.69 o 
   5  -1   0      222.43      194.60     17.50 o 
   7  -1   0     1136.50     1098.64     28.89 o 
   9  -1   0     1092.39     1159.53     28.45 o 
  11  -1   0     3738.35     3464.02    135.53 o 
  13  -1   0     1178.52     1052.34     28.65 o 
  15  -1   0     1767.13     1705.83     54.18 o 
  17  -1   0       75.62       42.38     21.62 o 
  19  -1   0     2840.33     2553.14     83.00 o 
  21  -1   0     2672.32     2777.32     79.74 o 
  23  -1   0     1065.38     1060.16     32.90 o 
  25  -1   0     4665.01     4561.80     89.42 o 
  27  -1   0     1679.56     1662.32     55.72 o 
  29  -1   0       56.46       80.80     27.37 o 
  31  -1   0     4395.49     4235.35    100.59 o 
  33  -1   0     3550.82     3551.88     57.52 o 
  35  -1   0      253.86      218.15     22.97 o 
  37  -1   0     2425.86     2498.91     46.98 o 
  39  -1   0     1010.37      953.44     31.97 o 
  41  -1   0      655.26      672.14     37.87 o 
  43  -1   0      184.83      203.75     32.01 o 
  45  -1   0      440.70      405.89     48.21 o 
  47  -1   0      853.72      870.63     40.55 o 
  49  -1   0       24.49       34.33     31.10 o 
   4   0   0    44363.88    46031.88    567.85 o 
   6   0   0    28808.25    30513.45    259.21 o 
   8   0   0      724.43      746.61     16.07 o 
  10   0   0   137330.44   141825.03   1877.44 o 
  12   0   0       55.02       94.22     16.71 o 
  14   0   0      173.67      146.24     18.61 o 
  16   0   0     4145.92     4023.12     64.02 o 
  18   0   0       37.32       26.80     19.70 o 
  20   0   0       28.88       46.32     32.02 o 
  22   0   0     5982.21     6290.70    117.65 o 
  24   0   0      136.95       96.78     26.50 o 
  26   0   0    13169.08    13648.73    232.93 o 
  28   0   0     2045.48     2412.88     61.76 o 
  30   0   0     1854.17     1732.17     85.34 o 
  32   0   0     4799.99     4684.61    125.73 o 
  34   0   0      326.19      272.63     32.66 o 
  36   0   0     4318.94     4314.86     73.75 o 
  38   0   0       16.10        1.87     30.16 o 
  40   0   0      289.20      250.32     30.60 o 
  42   0   0       30.64      -10.36     25.81 o 
  44   0   0      661.59      672.36     35.25 o 
  46   0   0     1107.60     1235.88     58.61 o 
  48   0   0      907.04      612.29    457.83 o 
  50   0   0      167.35      144.28     54.38 o 
   1   1   0       41.59       38.90     15.34 o 
   3   1   0     1444.84     1392.50     36.78 o 
   5   1   0      223.27      191.19     14.88 o 
   7   1   0      967.29      917.57     24.43 o 
   9   1   0     1059.76     1039.05     22.36 o 
  11   1   0     4031.49     3399.06    220.92 o 
  13   1   0     1095.14     1074.80     39.88 o 
  15   1   0     1926.09     2028.67     44.27 o 
  17   1   0      122.76      117.74     25.37 o 
  19   1   0     2971.67     2606.64     65.43 o 
  21   1   0     2468.45     2476.85    103.81 o 
  23   1   0     1272.95     1329.25     38.57 o 
  25   1   0     5172.24     5097.76     98.98 o 
  27   1   0     1370.02     1335.37     53.85 o 
  29   1   0       93.48       85.42     31.95 o 
  31   1   0     4592.01     4746.62    153.36 o 
  33   1   0     3709.92     3865.75     97.09 o 
  35   1   0      171.72      168.61     35.08 o 
  37   1   0     2612.90     2873.68     86.05 o 
  39   1   0     1048.53     1038.14     46.14 o 
  41   1   0      686.15      643.51     38.80 o 
  43   1   0      253.08      221.34     28.02 o 
  45   1   0      492.55      534.22     31.08 o 
  47   1   0      987.26      967.51     43.80 o 
  49   1   0       22.17       31.00     31.01 o 
   0   2   0     5375.39     4338.16    141.54 o 
   2   2   0     7717.17     7826.97    446.15 o 
   4   2   0     1698.81     1897.42     36.01 o 
   6   2   0     7833.36     7258.42    343.43 o 
   8   2   0    16748.69    18242.78    264.57 o 
  10   2   0     6492.95     6505.17     75.97 o 
  12   2   0     2586.61     2621.75     62.38 o 
  14   2   0      463.58      578.67     37.86 o 
  16   2   0     4716.84     4962.03    133.51 o 
  18   2   0    19350.24    19694.45    635.82 o 
  20   2   0     2013.96     2009.87     85.81 o 
  22   2   0     1594.87     1757.93     56.99 o 
  24   2   0     1581.94     1646.48    103.62 o 
  26   2   0      396.71      464.93     70.72 o 
  28   2   0    10225.44    10560.47    347.42 o 
  30   2   0      866.83      852.37     54.49 o 
  32   2   0     1572.57     1527.54     65.91 o 
  34   2   0       75.16       94.23     37.09 o 
  36   2   0      132.64      126.47     40.97 o 
  38   2   0      732.12      680.40     38.71 o 
  40   2   0      736.94      788.06     48.25 o 
  42   2   0      191.68      219.44     48.33 o 
  44   2   0       38.32       70.24     33.14 o 
  46   2   0      119.99      167.54     46.83 o 
  48   2   0      262.99      224.34     27.60 o 
   1   3   0       83.32       13.60     39.25 o 
   3   3   0       15.24        0.99     31.91 o 
   5   3   0      120.26       52.91     34.56 o 
   7   3   0      513.87      581.94     48.53 o 
   9   3   0     1485.12     1607.45     73.83 o 
  11   3   0       85.61       96.11     37.86 o 
  13   3   0      285.93      221.85     69.59 o 
  15   3   0      242.56      316.92     52.77 o 
  17   3   0      426.29      251.52     90.91 o 
  19   3   0      290.17      253.93     76.06 o 
  21   3   0     1428.01     1385.28     87.20 o 
  23   3   0     1038.54     1009.17    190.33 o 
  27   3   0     2100.40     2253.49    114.17 o 
  29   3   0      134.91      184.72     72.16 o 
  31   3   0      681.52      660.78     84.08 o 
  33   3   0     2379.98     2425.87    115.63 o 
  35   3   0      668.81      704.43     58.19 o 
  37   3   0        3.70       30.68     35.84 o 
  39   3   0     1366.28     1362.96     70.19 o 
  41   3   0     1414.53     1469.78     82.63 o 
  43   3   0       22.22       25.08     23.84 o 
  45   3   0     1975.24     2223.63     71.91 o 
   0   4   0    18919.95    17835.74    403.52 o 
   2   4   0     3584.71     3497.71    211.88 o 
   4   4   0     3589.59     2743.99    102.99 o 
   6   4   0     6207.89     5342.74    209.11 o 
   8   4   0     3330.83     2575.83    144.55 o 
  10   4   0     1030.51      968.72    117.21 o 
  12   4   0     4261.41     3286.26    172.43 o 
  26   4   0     5193.09     5581.90    165.36 o 
  28   4   0      516.24      455.82     81.10 o 
  30   4   0     1113.92     1188.06     89.70 o 
  32   4   0      195.67      235.12     46.59 o 
  34   4   0       23.12       42.33     40.73 o 
  36   4   0      302.29      300.55     40.28 o 
  38   4   0      192.23      211.08     23.06 o 
  40   4   0       87.82      102.88     27.39 o 
  42   4   0      179.37      140.05     30.03 o 
  23   5   0      931.52     1064.52     83.31 o 
  25   5   0     2161.53     2225.52     99.43 o 
  27   5   0      783.89      661.63     43.04 o 
  29   5   0      352.05      331.66     35.11 o 
  31   5   0      507.00      478.23     56.85 o 
  35   5   0      202.72      217.87     37.42 o 
  12   6   0     2332.58     2122.83     81.55 o 
  14   6   0       99.65      118.62     45.97 o 
  16   6   0       90.68      109.69     39.92 o 
  18   6   0      547.28      495.02     52.69 o 
  20   6   0      941.52      800.66     52.22 o 
 -11  -7   1      113.43       83.52     27.12 o 
  -9  -7   1      769.65      659.68     54.18 o 
  -7  -7   1      505.40      409.56     26.16 o 
  -5  -7   1      334.27      290.19     22.63 o 
  -3  -7   1      601.65      593.85     25.51 o 
  -1  -7   1      386.53      343.50     23.92 o 
   1  -7   1      333.81      323.31     23.79 o 
   3  -7   1      497.75      491.14     24.27 o 
   5  -7   1      204.56      214.71     21.74 o 
   7  -7   1      929.37      759.84     48.26 o 
   9  -7   1      357.29      351.03     37.06 o 
  11  -7   1      313.59      297.33     41.68 o 
 -28  -6   1      476.70      479.05     57.48 o 
 -26  -6   1      310.20      331.29     35.71 o 
 -24  -6   1      226.36      277.22     29.72 o 
 -22  -6   1     1000.77      954.32     41.43 o 
 -20  -6   1     2816.67     2957.19     64.36 o 
 -18  -6   1      669.93      744.54     41.13 o 
 -16  -6   1      206.12      142.23     46.07 o 
 -14  -6   1      640.65      591.20     59.87 o 
 -12  -6   1      462.12      442.09     47.75 o 
 -10  -6   1      197.55      177.75     21.27 o 
  -8  -6   1      338.12      309.90     29.08 o 
  -6  -6   1      195.85      200.55     34.33 o 
  -4  -6   1      110.47       96.19     44.66 o 
  -2  -6   1        6.72      -24.92     46.00 o 
   0  -6   1       78.54      114.94     45.54 o 
   2  -6   1      626.43      549.15     43.16 o 
   4  -6   1      240.95      231.67     40.72 o 
   6  -6   1        5.15       25.54     34.54 o 
   8  -6   1       22.17       19.09     27.74 o 
  10  -6   1      230.88      258.35     31.69 o 
  12  -6   1      589.26      605.69     26.73 o 
  14  -6   1      265.66      304.28     23.52 o 
  16  -6   1       53.78       49.51     21.98 o 
  18  -6   1      563.27      578.63     31.53 o 
  20  -6   1      253.41      216.52     52.78 o 
  22  -6   1       37.37        8.40     23.11 o 
  24  -6   1      942.53      989.71     41.13 o 
  26  -6   1      146.55      105.18     27.24 o 
  28  -6   1      165.60      196.48     40.11 o 
 -37  -5   1     1897.58     1970.10     70.11 o 
 -35  -5   1      255.18      287.57     21.80 o 
 -33  -5   1      548.64      566.33     24.74 o 
 -31  -5   1      445.67      476.57     24.98 o 
 -29  -5   1       69.05       66.40     20.14 o 
 -27  -5   1     3482.39     3725.93     94.33 o 
 -25  -5   1     1240.91     1215.53     35.86 o 
 -23  -5   1     1521.61     1540.76     38.08 o 
 -21  -5   1     2600.26     2736.73     45.63 o 
 -19  -5   1     4573.50     4768.51     60.82 o 
 -17  -5   1      158.09      120.88     22.66 o 
 -15  -5   1     4234.44     4149.50     51.64 o 
 -13  -5   1     8018.23     8098.70     62.42 o 
 -11  -5   1     1380.11     1275.44     32.23 o 
  -9  -5   1     4662.41     4545.43     49.70 o 
  -7  -5   1     9245.82     9226.32     69.10 o 
  -5  -5   1     4085.57     4086.06     52.14 o 
  -3  -5   1     3967.27     3957.18     50.18 o 
  -1  -5   1    15013.28    15510.06    108.45 o 
   1  -5   1      627.75      640.67     27.56 o 
   3  -5   1     4446.42     4641.89     47.10 o 
   5  -5   1     1564.09     1630.32     38.79 o 
   7  -5   1     4725.08     4910.97     55.37 o 
   9  -5   1     7242.45     7450.83     96.74 o 
  11  -5   1     8523.13     8521.71     68.76 o 
  13  -5   1     6032.48     6039.47     53.45 o 
  15  -5   1      771.62      749.71     25.37 o 
  17  -5   1     2131.69     2249.98     33.83 o 
  19  -5   1      470.54      488.90     29.25 o 
  21  -5   1      702.68      777.45     31.14 o 
  23  -5   1      353.50      331.99     26.94 o 
  25  -5   1      814.84      821.89     34.67 o 
  27  -5   1      318.89      337.76     25.78 o 
  29  -5   1      202.09      197.47     23.17 o 
  31  -5   1      771.53      913.58     57.98 o 
  33  -5   1      356.37      378.75     29.01 o 
  35  -5   1       13.23        0.24     19.47 o 
 -42  -4   1      206.77      213.83     20.97 o 
 -40  -4   1      648.51      734.34     54.51 o 
 -38  -4   1      205.95      240.12     37.91 o 
 -36  -4   1        8.32       -2.12     25.94 o 
 -34  -4   1      872.54      923.40     35.99 o 
 -32  -4   1      408.16      428.07     26.44 o 
 -30  -4   1      377.31      329.67     27.57 o 
 -28  -4   1     1311.06     1294.83     37.99 o 
 -26  -4   1     1217.15     1172.57     39.50 o 
 -24  -4   1       20.66       25.64     25.80 o 
 -22  -4   1     1152.83     1225.67     44.01 o 
 -20  -4   1     1891.92     1865.26     33.93 o 
 -18  -4   1      106.25      104.15     20.63 o 
 -16  -4   1      741.55      729.46     24.98 o 
 -14  -4   1     1138.21     1076.06     26.11 o 
 -12  -4   1     1391.09     1256.43     27.54 o 
 -10  -4   1      164.72      160.22     26.27 o 
  -8  -4   1      233.86      218.70     68.28 o 
  -6  -4   1      105.40       23.95     60.70 o 
  -4  -4   1      108.98      153.85    171.63 o 
  -2  -4   1       43.88     -169.93    203.92 o 
   0  -4   1      184.36       73.16    107.53 o 
   2  -4   1      378.17      477.67    102.09 o 
   4  -4   1      652.38      706.09    127.14 o 
   6  -4   1       15.40       29.05     46.74 o 
   8  -4   1        7.29       -8.69     60.67 o 
  10  -4   1     1135.69     1148.49     49.86 o 
  12  -4   1     1951.35     1831.56     47.63 o 
  14  -4   1      539.25      499.04     22.48 o 
  16  -4   1      360.05      351.59     24.82 o 
  18  -4   1      937.38      922.10     29.46 o 
  20  -4   1      281.18      248.51     25.43 o 
  22  -4   1      495.42      458.42     28.56 o 
  24  -4   1      770.74      808.05     29.55 o 
  26  -4   1     2125.61     2216.52     52.02 o 
  28  -4   1      632.71      648.55     29.61 o 
  30  -4   1      984.63     1062.22     33.08 o 
  32  -4   1      508.15      505.12     27.68 o 
  34  -4   1      282.46      338.48     33.25 o 
  36  -4   1      495.83      615.80     52.59 o 
  38  -4   1     1406.61     1494.77     93.41 o 
  40  -4   1       48.95       67.27     25.78 o 
  42  -4   1     1705.63     1685.81     54.35 o 
 -45  -3   1      145.40      176.13     36.17 o 
 -43  -3   1      181.02      288.79     54.82 o 
 -41  -3   1      175.84      204.36     30.16 o 
 -39  -3   1      254.45      249.12     28.50 o 
 -37  -3   1      448.79      459.32     31.16 o 
 -35  -3   1      849.47      876.09     32.68 o 
 -33  -3   1      124.74      123.33     23.96 o 
 -31  -3   1      451.49      457.29     25.86 o 
 -29  -3   1      529.66      486.06     24.39 o 
 -27  -3   1     1204.83     1150.58     27.29 o 
 -25  -3   1      496.49      505.82     22.66 o 
 -23  -3   1      459.80      445.55     22.55 o 
 -21  -3   1      532.10      504.68     46.85 o 
 -19  -3   1     1920.36     2006.83     83.73 o 
 -17  -3   1     1492.99     1583.08     56.55 o 
 -15  -3   1     5053.14     5546.10     67.72 o 
 -13  -3   1     4340.64     4794.43     69.00 o 
 -11  -3   1     2515.02     2436.37     73.16 o 
  -9  -3   1    32716.06    37234.75    616.96 o 
  -7  -3   1      188.16      210.06     30.07 o 
  -5  -3   1       56.54       52.20     30.25 o 
  -3  -3   1     3724.02     3580.05     88.63 o 
  -1  -3   1     1219.58     1117.80     40.34 o 
   1  -3   1    10311.52    10703.04    211.80 o 
   3  -3   1    12775.48    13607.66    206.78 o 
   5  -3   1     8645.21     9578.13    211.37 o 
   7  -3   1     4966.37     5039.45    206.34 o 
   9  -3   1    10998.16    11557.61    264.31 o 
  11  -3   1      210.66      326.93     54.20 o 
  13  -3   1     4769.74     4536.11    126.13 o 
  15  -3   1     4744.86     4804.19    103.60 o 
  17  -3   1     2152.25     2346.26     52.62 o 
  19  -3   1     9883.39     9691.16    132.32 o 
  21  -3   1     4622.96     4503.49    101.78 o 
  23  -3   1      472.48      471.69     20.99 o 
  25  -3   1     6097.18     5899.95     50.02 o 
  27  -3   1    10436.22    10422.56    129.12 o 
  29  -3   1     1027.45     1007.89     31.55 o 
  31  -3   1     1449.76     1372.71     49.38 o 
  33  -3   1     1859.90     1867.31     49.06 o 
  35  -3   1      140.32      119.05     26.47 o 
  37  -3   1      633.36      662.37     29.42 o 
  39  -3   1      371.31      337.16     26.30 o 
  41  -3   1      360.85      284.47     51.37 o 
  43  -3   1        2.02        2.60     27.26 o 
  45  -3   1      175.94      254.61     38.00 o 
 -48  -2   1      426.74      387.82     32.71 o 
 -46  -2   1      409.16      542.31     45.20 o 
 -44  -2   1      381.19      467.12     34.54 o 
 -42  -2   1     1680.06     1871.34     58.08 o 
 -40  -2   1     1675.85     1793.45     38.89 o 
 -38  -2   1      150.32      160.34     23.72 o 
 -36  -2   1       86.74       64.94     23.08 o 
 -34  -2   1     1242.21     1203.35     52.04 o 
 -32  -2   1     2743.55     2766.22     51.98 o 
 -30  -2   1      262.68      266.67     21.72 o 
 -28  -2   1      554.00      533.28     26.60 o 
 -26  -2   1     2311.83     2280.45     67.82 o 
 -24  -2   1      285.84      214.84     29.51 o 
 -22  -2   1     1472.49     1489.07     47.54 o 
 -20  -2   1     1101.03     1102.88     34.15 o 
 -18  -2   1       69.94       50.75     23.36 o 
 -16  -2   1     3103.94     3357.54     70.57 o 
 -14  -2   1     2361.56     2643.77     66.21 o 
 -12  -2   1      132.92      146.08     33.57 o 
 -10  -2   1      169.70      138.69     33.07 o 
  -8  -2   1      473.36      504.69     37.45 o 
  -6  -2   1      177.98      169.31     29.65 o 
  -4  -2   1       79.20       87.13     26.74 o 
  -2  -2   1      180.33      195.76     23.47 o 
   0  -2   1      256.95      250.35     22.79 o 
   2  -2   1       31.09       43.76     20.64 o 
   4  -2   1       12.98       18.82     26.73 o 
   6  -2   1       64.48       52.02     25.47 o 
   8  -2   1      183.87      215.24     26.49 o 
  10  -2   1      211.66      210.42     35.93 o 
  12  -2   1      626.99      648.86     42.15 o 
  14  -2   1     3415.98     3264.49    100.75 o 
  16  -2   1       70.05       75.99     38.23 o 
  18  -2   1      794.14      870.24     43.25 o 
  20  -2   1     1979.67     1909.55     48.52 o 
  22  -2   1     3390.10     3623.79     95.58 o 
  24  -2   1     2515.84     2420.18     89.08 o 
  26  -2   1     3481.76     3217.79     94.18 o 
  28  -2   1     3472.52     3231.25     59.55 o 
  30  -2   1     5919.21     5673.08     73.95 o 
  32  -2   1     7336.19     7285.00    125.28 o 
  34  -2   1     1190.31     1160.88     32.27 o 
  36  -2   1      576.15      559.52     28.08 o 
  38  -2   1     2375.79     2494.47     68.55 o 
  40  -2   1      387.95      364.79     26.88 o 
  42  -2   1      817.78      795.65     28.78 o 
  44  -2   1     2054.10     2327.84     50.37 o 
  46  -2   1      805.34      774.29     60.49 o 
  48  -2   1      338.13      294.78     40.19 o 
 -51  -1   1       25.00      -20.83     23.69 o 
 -49  -1   1      106.90       77.12     30.53 o 
 -47  -1   1      104.22      138.31     31.10 o 
 -45  -1   1      227.98      208.61     37.89 o 
 -43  -1   1      307.43      329.06     27.92 o 
 -41  -1   1      312.49      306.05     28.00 o 
 -39  -1   1     1288.74     1283.43     41.23 o 
 -37  -1   1     2233.95     2286.97     38.67 o 
 -35  -1   1       97.82       98.35     23.36 o 
 -33  -1   1       12.95       25.55     19.08 o 
 -31  -1   1     1378.13     1246.23     27.24 o 
 -29  -1   1     1025.09      980.12     39.87 o 
 -27  -1   1     2811.39     2529.92     67.91 o 
 -25  -1   1     2386.73     2455.02     83.86 o 
 -23  -1   1     2850.93     2995.72     77.78 o 
 -21  -1   1     8120.30     7918.08    138.35 o 
 -19  -1   1     2612.49     2248.51     53.32 o 
 -17  -1   1     1070.30     1076.81     30.66 o 
 -15  -1   1     6745.24     6396.72    101.81 o 
 -13  -1   1    30136.59    30132.51    448.65 o 
 -11  -1   1     8262.24     7665.38    236.94 o 
  -9  -1   1   101397.48   102730.46    797.50 o 
  -7  -1   1    29325.79    28812.64    339.14 o 
  -5  -1   1     5676.48     5856.85     52.03 o 
  -3  -1   1    49559.53    48598.36    263.03 o 
  -1  -1   1    18218.54    17440.13    192.15 o 
   1  -1   1   142907.33   136950.72    836.40 o 
   3  -1   1    16215.89    16186.24    152.56 o 
   5  -1   1    67681.60    64473.07    464.48 o 
   7  -1   1    26137.93    27182.21    285.96 o 
   9  -1   1    22293.79    22651.34    166.39 o 
  11  -1   1    24790.37    24099.18    253.72 o 
  13  -1   1    18386.63    18660.02    118.42 o 
  15  -1   1     5528.78     5577.64    100.59 o 
  17  -1   1      378.29      421.87     31.64 o 
  19  -1   1     8317.08     8023.29    187.06 o 
  21  -1   1     1185.02     1276.73     52.77 o 
  23  -1   1     1419.96     1459.97     52.60 o 
  25  -1   1     4868.13     4696.23     89.71 o 
  27  -1   1     1024.02      946.52     34.45 o 
  29  -1   1      267.33      214.26     29.12 o 
  31  -1   1     1325.59     1267.50     30.41 o 
  33  -1   1     1766.79     1666.60     43.12 o 
  35  -1   1       42.66       40.91     22.44 o 
  37  -1   1     1263.04     1138.72     31.78 o 
  39  -1   1      240.91      280.16     31.53 o 
  41  -1   1      124.26      101.60     31.79 o 
  43  -1   1      465.01      515.93     41.39 o 
  45  -1   1      374.27      385.77     33.99 o 
  47  -1   1      295.22      312.87     29.79 o 
  49  -1   1      245.25      193.39     61.91 o 
 -50   0   1      129.16      100.93     29.14 o 
 -48   0   1      142.03      104.02     57.43 o 
 -46   0   1     2665.02     2453.74    123.20 o 
 -44   0   1     1006.71     1029.11     58.15 o 
 -42   0   1      706.03      645.45     32.38 o 
 -40   0   1      726.70      745.31     36.09 o 
 -38   0   1     1487.85     1261.62     44.60 o 
 -36   0   1      448.66      419.74     35.34 o 
 -34   0   1     3786.54     3569.38     78.89 o 
 -32   0   1     8604.33     8472.74    224.27 o 
 -30   0   1      108.34       74.71     36.87 o 
 -28   0   1      185.92      110.91     33.91 o 
 -26   0   1    12032.43    12529.86    285.18 o 
 -24   0   1      409.37      395.04     29.63 o 
 -22   0   1     1590.64     1443.18     51.49 o 
 -20   0   1     9019.44     9141.85    147.52 o 
 -18   0   1     3410.94     3338.11     75.89 o 
 -16   0   1     6511.72     7000.21     70.66 o 
 -14   0   1     9422.03     9461.88     86.15 o 
 -12   0   1      192.68      154.69     24.09 o 
 -10   0   1     1323.81     1370.81     37.01 o 
  -8   0   1     4764.51     4866.80     57.20 o 
  -6   0   1     1421.92     1371.22     27.22 o 
  -4   0   1      122.55      134.87     12.27 o 
  -2   0   1       56.89       77.23      9.49 o 
   2   0   1      148.22      151.91      5.80 o 
   4   0   1       38.71       22.22      9.87 o 
   6   0   1      148.11      144.90     10.86 o 
   8   0   1        0.88       -3.27     16.81 o 
  10   0   1     8375.28     8130.70     67.34 o 
  12   0   1      315.82      271.66     18.93 o 
  14   0   1      367.40      332.43     20.04 o 
  16   0   1     2049.96     1786.56     48.18 o 
  18   0   1        8.93       25.26     34.61 o 
  20   0   1     1820.34     1685.16     89.78 o 
  22   0   1       85.09      102.05     32.52 o 
  24   0   1     4872.40     4826.54    123.33 o 
  26   0   1     8714.30     8783.24    149.56 o 
  28   0   1       21.37       59.87     26.33 o 
  30   0   1       12.74        0.72     50.51 o 
  32   0   1      909.90      883.26     44.58 o 
  34   0   1      101.06      126.16     40.56 o 
  36   0   1     6369.84     6270.82     90.57 o 
  38   0   1        9.46       40.81     35.24 o 
  40   0   1       47.33       87.08     31.31 o 
  42   0   1      600.76      671.03     38.58 o 
  44   0   1      754.05      825.60     39.21 o 
  46   0   1      395.85      463.22     35.03 o 
  48   0   1      163.77      131.63     36.40 o 
  50   0   1       80.81       86.72     19.64 o 
 -49   1   1       78.79       54.39     28.97 o 
 -47   1   1      108.05       89.36     23.21 o 
 -45   1   1      218.80      247.01     27.83 o 
 -43   1   1      261.83      280.57     31.48 o 
 -41   1   1      280.56      249.84     33.84 o 
 -39   1   1     1228.19     1206.41     48.12 o 
 -37   1   1     2328.96     2379.65     59.85 o 
 -35   1   1      112.35       87.25     27.42 o 
 -33   1   1       58.66       61.12     26.66 o 
 -31   1   1     1521.56     1534.18     89.24 o 
 -29   1   1      986.05      954.00     41.65 o 
 -27   1   1     2547.77     2406.00     71.97 o 
 -25   1   1     3057.18     3137.78     56.88 o 
 -23   1   1     2832.77     3016.07     65.41 o 
 -21   1   1     8708.90     8856.59    183.95 o 
 -19   1   1     2423.27     2166.96     60.85 o 
 -17   1   1     1119.65     1123.33     60.76 o 
 -15   1   1     8187.96     8392.55    129.24 o 
 -13   1   1    28822.87    28541.20    535.30 o 
 -11   1   1     7927.93     7837.04    155.88 o 
  -9   1   1   102721.51   104858.65    499.02 o 
  -7   1   1    28100.63    27941.44    481.76 o 
  -5   1   1     5000.02     5166.69     57.25 o 
  -3   1   1    49934.64    48342.95    475.39 o 
  -1   1   1    19190.78    17506.67    195.88 o 
   1   1   1   144988.88   139163.22   2691.91 o 
   3   1   1    14686.15    14984.05    290.32 o 
   5   1   1    69124.58    65891.07    793.83 o 
   7   1   1    27772.25    28480.52    210.57 o 
   9   1   1    20145.93    19813.50    218.90 o 
  11   1   1    26621.13    26004.00    410.72 o 
  13   1   1    16812.72    17841.32    101.28 o 
  15   1   1     5094.99     5335.62     65.47 o 
  17   1   1      547.27      546.62     39.43 o 
  19   1   1     8075.41     7968.41    196.63 o 
  21   1   1     1606.03     1570.05     55.14 o 
  23   1   1     1609.09     1582.65     53.88 o 
  25   1   1     4687.47     4548.38    185.67 o 
  27   1   1     1219.23     1228.74     55.67 o 
  29   1   1      239.18      202.76     32.47 o 
  31   1   1     1388.05     1494.85     77.46 o 
  33   1   1     1722.37     1714.56     66.11 o 
  35   1   1       41.73       27.79     32.78 o 
  37   1   1     1079.11     1155.23     47.50 o 
  39   1   1      179.37      167.22     43.44 o 
  41   1   1      120.53      128.43     35.20 o 
  43   1   1      526.97      581.76     37.81 o 
  45   1   1      437.42      489.08     32.80 o 
  47   1   1      288.75      243.42     26.73 o 
  49   1   1      226.34      206.59     37.88 o 
 -48   2   1      382.04      397.76     36.99 o 
 -46   2   1      404.04      384.67     23.28 o 
 -44   2   1      317.04      325.47     63.68 o 
 -42   2   1     1704.49     2001.40     71.54 o 
 -40   2   1     1721.82     1861.11     68.58 o 
 -38   2   1      204.06      211.51     35.41 o 
 -36   2   1      118.88       82.75     38.75 o 
 -34   2   1     1354.37     1620.83     72.38 o 
 -32   2   1     3017.52     3247.04    176.48 o 
 -30   2   1      232.93      185.38     65.19 o 
 -28   2   1      460.18      525.83     68.39 o 
 -26   2   1     2067.56     2094.27     75.66 o 
 -24   2   1      323.32      267.56     41.16 o 
 -22   2   1     1377.86     1450.93    131.29 o 
 -20   2   1     1266.07     1357.82     84.71 o 
 -18   2   1       43.37       72.94     37.11 o 
 -16   2   1     2965.94     3068.94    155.23 o 
 -14   2   1     2280.40     2431.23     65.34 o 
 -12   2   1      100.57      101.72     33.69 o 
 -10   2   1      138.44      150.04     32.13 o 
  -8   2   1      442.77      278.27     63.65 o 
  -6   2   1      213.45      192.65     20.82 o 
  -4   2   1       91.43       99.41     23.56 o 
  -2   2   1      191.89      173.74     33.00 o 
   0   2   1      255.28      274.85     42.93 o 
   2   2   1       33.22       58.86     22.93 o 
   4   2   1       13.07       11.93     19.20 o 
   6   2   1       41.37       45.46     13.53 o 
   8   2   1      178.58      211.38     23.79 o 
  10   2   1      205.35      217.84     25.44 o 
  12   2   1      769.24      743.08     36.50 o 
  14   2   1     3701.63     3580.72    126.38 o 
  16   2   1       82.19      114.81     47.58 o 
  18   2   1      686.77      713.31     58.73 o 
  20   2   1     1915.37     1823.68     98.85 o 
  22   2   1     3179.79     3234.83     71.24 o 
  24   2   1     2535.54     2226.87     92.96 o 
  26   2   1     3465.92     3390.72    176.44 o 
  28   2   1     3255.26     3203.69    263.83 o 
  30   2   1     6143.15     6234.01    110.31 o 
  32   2   1     7149.77     7373.69    121.67 o 
  34   2   1     1387.18     1428.74     65.05 o 
  36   2   1      586.88      655.24     39.03 o 
  38   2   1     2683.11     2758.05     92.11 o 
  40   2   1      332.28      337.19     42.21 o 
  42   2   1      783.67      820.57     60.67 o 
  44   2   1     2058.06     2323.13    131.15 o 
  46   2   1      783.16      753.32     63.59 o 
 -45   3   1      159.30      180.24     39.38 o 
 -43   3   1      147.71      140.15     26.75 o 
 -41   3   1      173.04      173.66     26.61 o 
 -39   3   1      210.64      164.88     31.05 o 
 -37   3   1      382.37      395.11     43.06 o 
 -35   3   1      849.76      947.30     60.67 o 
 -33   3   1      133.91      118.06     48.77 o 
 -31   3   1      541.62      624.74     83.42 o 
 -29   3   1      487.55      391.16     82.56 o 
 -27   3   1     1166.44     1228.75     93.40 o 
 -21   3   1      644.48      561.03    121.87 o 
 -19   3   1     2103.21     2241.16     96.00 o 
 -17   3   1     1599.13     1615.43     84.36 o 
 -15   3   1     5554.67     5679.48    202.13 o 
 -13   3   1     4598.35     4933.24    135.02 o 
 -11   3   1     2515.66     2416.61     90.52 o 
  -9   3   1    31921.02    33906.01    613.09 o 
  -7   3   1      144.88      132.66     34.69 o 
  -5   3   1       40.98       13.24     35.52 o 
  -3   3   1     3569.34     3113.18     71.99 o 
  -1   3   1     1292.75     1040.10     45.06 o 
   1   3   1     9169.82     8925.05    162.46 o 
   3   3   1    13336.79    13215.62    274.65 o 
   5   3   1     8811.34     8836.88    150.15 o 
   7   3   1     5630.07     5466.64    138.77 o 
   9   3   1    12183.25    11776.78    372.28 o 
  11   3   1      278.23      333.32     47.04 o 
  13   3   1     4832.92     4309.94    235.58 o 
  15   3   1     5717.55     5380.98    156.69 o 
  17   3   1     2227.10     2083.27     93.56 o 
  19   3   1     9752.67     8983.55    258.45 o 
  21   3   1     5140.93     4834.97    213.39 o 
  23   3   1      495.58      855.19    163.12 o 
  29   3   1     1007.44     1092.80     89.93 o 
  31   3   1     1397.31     1379.24     96.24 o 
  33   3   1     2051.74     2156.63    104.78 o 
  35   3   1      132.08      134.36     48.61 o 
  37   3   1      488.28      494.20     75.88 o 
  39   3   1      360.01      353.10     31.03 o 
  41   3   1      342.76      359.82     47.47 o 
  43   3   1        1.55        6.51     29.31 o 
  45   3   1      189.94      155.49     40.78 o 
 -40   4   1      739.92      791.68     40.61 o 
 -38   4   1      238.25      237.97     28.84 o 
 -36   4   1       17.25      -28.38     28.38 o 
 -34   4   1      831.87      802.34     51.92 o 
 -32   4   1      330.15      254.98     42.95 o 
 -30   4   1      315.53      293.55     50.55 o 
 -28   4   1     1184.46     1186.92     95.78 o 
 -26   4   1      930.06      904.73     93.77 o 
 -12   4   1     1460.36      942.37    145.97 o 
 -10   4   1      155.39      148.03    207.89 o 
  -8   4   1      237.45      211.28    124.80 o 
  -6   4   1       81.44       73.41     98.55 o 
  -4   4   1      111.00      -42.75     94.17 o 
  -2   4   1       47.10      -70.73     70.73 o 
   0   4   1      179.37      169.92     72.37 o 
   2   4   1      369.45      300.08     66.30 o 
   4   4   1      658.99      744.23     58.19 o 
   6   4   1       31.53       55.55     80.63 o 
   8   4   1       14.85      -78.50     78.50 o 
  10   4   1      999.31     1015.59    101.84 o 
  12   4   1     1940.23     1561.38    104.78 o 
  28   4   1      625.35      593.91     80.13 o 
  30   4   1     1077.66     1101.37     91.56 o 
  32   4   1      485.04      473.58     71.30 o 
  34   4   1      334.85      304.98     43.67 o 
  36   4   1      484.18      493.48     41.67 o 
  38   4   1     1283.30     1212.97     69.67 o 
  40   4   1       65.60       40.24     43.86 o 
  42   4   1     1582.40     1537.39     52.69 o 
 -31   5   1      356.16      372.51     46.86 o 
 -29   5   1       57.73       13.65     46.72 o 
 -27   5   1     3112.72     3070.96    105.67 o 
 -25   5   1     1350.00     1470.07     85.78 o 
 -23   5   1     1472.11     1331.58     85.84 o 
 -21   5   1     2536.44     2692.11    112.98 o 
  25   5   1      786.33      768.83     75.94 o 
  27   5   1      306.25      321.14     53.72 o 
  29   5   1      186.53      255.26     35.81 o 
  31   5   1      749.77      600.15     92.19 o 
  35   5   1       11.07       23.34     34.69 o 
 -20   6   1     2822.67     2618.16     78.66 o 
 -18   6   1      695.32      633.44     52.58 o 
 -16   6   1      191.58      101.73     42.67 o 
 -14   6   1      694.84      716.57     57.15 o 
  16   6   1       60.43        8.02     37.27 o 
  18   6   1      544.92      506.19     54.84 o 
  20   6   1      196.97      186.89     41.78 o 
 -11  -7   2      121.76       23.47     40.77 o 
  -9  -7   2       75.99       60.18     22.06 o 
  -7  -7   2       23.88       12.12     22.07 o 
  -5  -7   2        0.05       21.50     21.05 o 
  -3  -7   2      110.57       99.53     16.78 o 
  -1  -7   2       19.98        5.61     20.83 o 
   1  -7   2       20.88       15.38     21.14 o 
   3  -7   2        3.21        1.35     20.47 o 
   5  -7   2       62.24       38.95     18.55 o 
   7  -7   2      105.50       93.23     26.23 o 
   9  -7   2        9.10       33.87     27.38 o 
  11  -7   2      220.16      169.32     37.02 o 
 -28  -6   2      443.37      463.16     40.49 o 
 -26  -6   2      627.47      590.23     40.07 o 
 -24  -6   2      908.35      894.54     37.06 o 
 -22  -6   2      310.26      288.08     27.22 o 
 -20  -6   2     2621.11     2636.63     68.97 o 
 -18  -6   2     1676.86     1694.99     39.69 o 
 -16  -6   2      876.23      867.80     36.76 o 
 -14  -6   2     1905.79     1878.58     36.15 o 
 -12  -6   2       98.04       99.70     22.82 o 
 -10  -6   2     1886.55     1895.32     34.65 o 
  -8  -6   2     1216.86     1364.22     34.34 o 
  -6  -6   2      503.63      500.95     29.22 o 
  -4  -6   2       39.84       78.34     30.40 o 
  -2  -6   2       40.60       67.16     46.32 o 
   0  -6   2      320.43      311.50     48.74 o 
   2  -6   2      250.20      227.74     37.56 o 
   4  -6   2     2749.49     2784.47     83.40 o 
   6  -6   2     1162.95     1154.41     46.28 o 
   8  -6   2     1342.12     1449.18     38.18 o 
  10  -6   2      309.21      290.84     27.45 o 
  12  -6   2     5851.17     6215.07     87.30 o 
  14  -6   2     1467.85     1530.73     31.70 o 
  16  -6   2      337.97      330.54     24.80 o 
  18  -6   2     1368.83     1472.35     49.51 o 
  20  -6   2      145.84      146.61     25.14 o 
  22  -6   2      622.77      540.61     39.98 o 
  24  -6   2      544.04      561.92     33.81 o 
  26  -6   2      381.24      319.73     33.02 o 
  28  -6   2      813.63      749.14     48.08 o 
 -37  -5   2      252.50      275.82     24.94 o 
 -35  -5   2     1533.95     1808.55     51.63 o 
 -33  -5   2     2160.42     2391.51     83.84 o 
 -31  -5   2      246.78      267.32     21.17 o 
 -29  -5   2      893.37      984.97     31.78 o 
 -27  -5   2     1058.37     1092.00     40.63 o 
 -25  -5   2      352.96      404.51     26.37 o 
 -23  -5   2     2702.40     2711.44     51.13 o 
 -21  -5   2     1802.18     1869.57     57.08 o 
 -19  -5   2      851.47      855.33     32.43 o 
 -17  -5   2      208.07      193.73     23.72 o 
 -15  -5   2      839.50      780.70     25.91 o 
 -13  -5   2      286.40      264.11     22.26 o 
 -11  -5   2      552.69      544.85     25.56 o 
  -9  -5   2      557.73      533.64     26.85 o 
  -7  -5   2       70.12       95.06     22.78 o 
  -5  -5   2       38.38       38.53     21.42 o 
  -3  -5   2      340.23      301.62     22.96 o 
  -1  -5   2      322.46      334.74     23.98 o 
   1  -5   2      335.95      349.37     23.11 o 
   3  -5   2      854.17      859.22     27.94 o 
   5  -5   2      140.95      144.42     25.31 o 
   7  -5   2      216.41      234.83     26.07 o 
   9  -5   2     1435.30     1358.17     35.02 o 
  11  -5   2      945.45      901.79     31.98 o 
  13  -5   2     1277.97     1338.24     31.26 o 
  15  -5   2      496.56      486.24     25.76 o 
  17  -5   2      187.22      208.88     24.41 o 
  19  -5   2      210.48      171.99     26.90 o 
  21  -5   2      533.69      520.67     30.18 o 
  23  -5   2      534.98      582.10     29.42 o 
  25  -5   2      411.26      437.97     27.60 o 
  27  -5   2      904.25      904.79     41.07 o 
  29  -5   2      264.08      309.50     27.59 o 
  31  -5   2        9.90        7.15     21.47 o 
  33  -5   2      454.37      508.07     29.92 o 
  35  -5   2      238.77      289.77     26.39 o 
 -42  -4   2       75.66      104.12     18.86 o 
 -40  -4   2      223.62      212.89     22.29 o 
 -38  -4   2      193.09      197.37     29.46 o 
 -36  -4   2     1161.07     1318.49     64.80 o 
 -34  -4   2      769.92      786.44     28.41 o 
 -32  -4   2       10.25        6.02     27.12 o 
 -30  -4   2     1407.72     1520.15     51.13 o 
 -28  -4   2      887.80      780.98     31.86 o 
 -26  -4   2      268.85      215.03     28.31 o 
 -24  -4   2      195.62      263.70     30.75 o 
 -22  -4   2     1102.75     1002.43     34.49 o 
 -20  -4   2     1282.55     1154.34     38.46 o 
 -18  -4   2     7183.39     6884.07     84.82 o 
 -16  -4   2     4651.69     4475.07     65.67 o 
 -14  -4   2     4237.88     4076.59     36.10 o 
 -12  -4   2     4005.97     3821.06     44.64 o 
 -10  -4   2     5230.02     5089.98     48.97 o 
  -8  -4   2     4133.43     3699.05    191.55 o 
  -6  -4   2     4745.81     4249.54    162.17 o 
  -4  -4   2     3545.33     3489.58    137.69 o 
  -2  -4   2     3675.51     3290.39    118.58 o 
   0  -4   2     7297.36     7088.29    328.43 o 
   2  -4   2      734.01      743.06    170.70 o 
   4  -4   2    16323.87    17204.72    381.84 o 
   6  -4   2     3943.94     4600.16    141.27 o 
   8  -4   2     1696.26     1892.61     60.12 o 
  10  -4   2    11361.50    11603.49    185.88 o 
  12  -4   2     6256.60     6294.06    114.54 o 
  14  -4   2     1468.60     1534.62     37.56 o 
  16  -4   2      222.99      212.46     25.13 o 
  18  -4   2     3598.22     3572.80     61.69 o 
  20  -4   2     1241.44     1183.31     38.99 o 
  22  -4   2     1832.93     1898.21     51.00 o 
  24  -4   2     1178.33     1179.96     35.85 o 
  26  -4   2     5335.86     5433.38     65.77 o 
  28  -4   2      558.58      573.02     35.96 o 
  30  -4   2      359.39      380.04     37.10 o 
  32  -4   2      658.44      722.86     38.51 o 
  34  -4   2      538.68      490.35     40.68 o 
  36  -4   2     1350.37     1601.59     58.76 o 
  38  -4   2     1513.09     1507.61    149.59 o 
  40  -4   2      386.45      432.21     29.18 o 
  42  -4   2      953.80      868.39     26.16 o 
 -43  -3   2      191.38      176.95     30.33 o 
 -41  -3   2       88.28       93.18     28.22 o 
 -39  -3   2      334.95      331.05     35.35 o 
 -37  -3   2      384.16      392.31     32.00 o 
 -35  -3   2       38.92       34.98     25.54 o 
 -33  -3   2      271.03      313.16     31.51 o 
 -31  -3   2     2148.66     2125.06     50.36 o 
 -29  -3   2      451.96      428.44     25.45 o 
 -27  -3   2      575.56      544.72     24.95 o 
 -25  -3   2     2773.40     2562.03     48.55 o 
 -23  -3   2      147.87      124.48     20.23 o 
 -21  -3   2      615.55      636.94     83.74 o 
 -19  -3   2     1146.11     1170.12     45.96 o 
 -17  -3   2     1125.82     1031.63     51.42 o 
 -15  -3   2      511.65      482.20     33.18 o 
 -13  -3   2      298.24      220.52     32.06 o 
 -11  -3   2     1980.62     1935.83     51.18 o 
  -9  -3   2      544.63      643.23     33.88 o 
  -7  -3   2     1750.98     1653.96     70.96 o 
  -5  -3   2      345.08      329.66     38.63 o 
  -3  -3   2       18.72       10.49     28.61 o 
  -1  -3   2      263.88      268.22     35.68 o 
   1  -3   2        8.58       -1.53     32.34 o 
   3  -3   2       69.70       72.72     33.98 o 
   5  -3   2      103.33       87.74     31.84 o 
   7  -3   2      354.25      306.40     36.49 o 
   9  -3   2       45.86       50.83     28.09 o 
  11  -3   2      633.59      660.95     37.06 o 
  13  -3   2      756.34      792.49     34.68 o 
  15  -3   2     1771.03     1717.45     58.89 o 
  17  -3   2      152.62      153.12     31.21 o 
  19  -3   2     1213.04     1199.61     55.81 o 
  21  -3   2      229.89      215.97     28.04 o 
  23  -3   2     1115.07     1033.95     28.88 o 
  25  -3   2     2611.97     2501.77     38.68 o 
  27  -3   2     2587.68     2513.75     39.14 o 
  29  -3   2     3168.11     3171.44     42.89 o 
  31  -3   2     2621.97     2620.17     50.37 o 
  33  -3   2     1864.55     1819.33     40.82 o 
  35  -3   2     3691.98     3762.65     92.61 o 
  37  -3   2     2217.52     2328.21     44.32 o 
  39  -3   2      411.74      414.02     31.53 o 
  41  -3   2      376.79      404.40     31.67 o 
  43  -3   2      767.74      738.67     58.49 o 
  45  -3   2      957.88     1044.85     50.87 o 
 -48  -2   2      204.37      219.41     30.72 o 
 -46  -2   2      172.83      190.92     27.98 o 
 -44  -2   2      310.41      308.71     36.01 o 
 -42  -2   2       14.84       14.70     23.28 o 
 -40  -2   2      702.23      718.02     31.11 o 
 -38  -2   2      676.42      666.46     32.00 o 
 -36  -2   2     1990.29     1997.10     54.86 o 
 -34  -2   2      786.71      816.97     34.45 o 
 -32  -2   2       95.24       97.72     22.63 o 
 -30  -2   2        9.50       25.65     20.44 o 
 -28  -2   2     5627.11     5339.24     96.70 o 
 -26  -2   2     2020.10     1771.74     52.82 o 
 -24  -2   2     5120.06     4567.85     61.83 o 
 -22  -2   2     1304.54     1299.22     38.47 o 
 -20  -2   2     4803.89     4709.35     65.22 o 
 -18  -2   2     3279.23     2817.92     46.05 o 
 -16  -2   2      740.30      707.67     41.14 o 
 -14  -2   2     4378.21     5131.51     88.17 o 
 -12  -2   2    30560.70    32745.91    515.17 o 
 -10  -2   2     3977.20     4013.45     98.95 o 
  -8  -2   2     5310.67     5379.15    102.66 o 
  -6  -2   2     8795.95     8938.33     83.15 o 
  -4  -2   2     4105.16     4354.48     56.15 o 
  -2  -2   2     4527.82     4868.02     72.98 o 
   0  -2   2    28899.21    27530.81    227.41 o 
   2  -2   2     9312.57     8995.75    160.39 o 
   4  -2   2     2870.90     3126.00     93.94 o 
   6  -2   2     6934.58     6858.08    110.02 o 
   8  -2   2     2514.64     2624.14     53.66 o 
  10  -2   2     2590.06     2347.86     73.57 o 
  12  -2   2    21738.98    21388.25    281.12 o 
  14  -2   2    10969.64    11140.02    188.94 o 
  16  -2   2    15995.96    17137.15    256.94 o 
  18  -2   2      369.84      462.49     28.13 o 
  20  -2   2     2218.40     2041.89     44.12 o 
  22  -2   2    10329.60    10470.77    228.14 o 
  24  -2   2     5256.83     5193.78    131.43 o 
  26  -2   2      107.26       67.82     36.20 o 
  28  -2   2     2770.67     2559.08     38.33 o 
  30  -2   2     7439.78     6985.39     80.57 o 
  32  -2   2     1398.38     1262.99     35.16 o 
  34  -2   2      736.47      690.29     30.84 o 
  36  -2   2     1430.42     1443.84     36.87 o 
  38  -2   2      892.64      853.84     31.60 o 
  40  -2   2      236.17      252.06     26.76 o 
  42  -2   2      411.06      471.10     29.14 o 
  44  -2   2      372.35      400.62     32.63 o 
  46  -2   2      281.02      253.88     29.09 o 
  48  -2   2       16.64       10.95     30.49 o 
 -49  -1   2     1041.82      924.64     85.12 o 
 -47  -1   2       85.14       69.08     23.49 o 
 -45  -1   2      949.95      837.30     60.47 o 
 -43  -1   2      730.26      724.00     33.15 o 
 -41  -1   2     1802.15     1962.47     43.42 o 
 -39  -1   2      529.09      561.20     27.32 o 
 -37  -1   2     2605.62     2603.28     43.42 o 
 -35  -1   2      795.93      829.28     28.88 o 
 -33  -1   2     5223.13     4851.13     62.07 o 
 -31  -1   2     3977.54     3883.24    106.77 o 
 -29  -1   2     2800.81     2571.42     96.22 o 
 -27  -1   2     5142.93     4730.00    165.89 o 
 -25  -1   2     2533.85     2374.40     85.60 o 
 -23  -1   2     3205.35     3060.51     76.26 o 
 -21  -1   2    11219.82    11230.02    272.89 o 
 -19  -1   2     1503.58     1503.29     43.04 o 
 -17  -1   2     3922.04     3791.48     73.12 o 
 -15  -1   2     2632.24     2645.66     82.29 o 
 -13  -1   2     5512.25     5333.18     90.44 o 
 -11  -1   2    10368.31     9966.36    192.63 o 
  -9  -1   2    14263.44    14097.62    167.97 o 
  -7  -1   2     3954.50     3711.08     70.96 o 
  -5  -1   2      908.71      831.75     23.99 o 
  -3  -1   2      482.76      460.79     20.97 o 
  -1  -1   2      196.09      207.07     18.31 o 
   1  -1   2      214.14      228.32     15.93 o 
   3  -1   2      194.87      188.33     24.68 o 
   5  -1   2      757.41      677.63     27.47 o 
   7  -1   2       94.32       82.34     17.66 o 
   9  -1   2      759.49      737.06     23.74 o 
  11  -1   2     4371.38     4265.74     60.38 o 
  13  -1   2     1971.81     2009.76     42.47 o 
  15  -1   2      242.52      218.87     27.63 o 
  17  -1   2     2031.26     1764.54     45.95 o 
  19  -1   2      852.66      745.37     35.17 o 
  21  -1   2     8153.62     8381.95    159.85 o 
  23  -1   2     5036.66     4920.46    105.82 o 
  25  -1   2     5543.57     5623.28     97.59 o 
  27  -1   2     1170.60     1117.79     65.42 o 
  29  -1   2     1533.00     1471.02     47.47 o 
  31  -1   2     1659.43     1548.94     34.71 o 
  33  -1   2     4216.49     4206.03     52.01 o 
  35  -1   2     1664.24     1565.31     37.67 o 
  37  -1   2     4745.05     4617.02    101.12 o 
  39  -1   2      773.02      816.31     32.82 o 
  41  -1   2      722.51      679.17     39.35 o 
  43  -1   2        2.53       15.52     35.42 o 
  45  -1   2     1277.81     1230.42     58.91 o 
  47  -1   2     1264.78     1336.43     66.11 o 
  49  -1   2      379.99      284.10     40.02 o 
 -50   0   2        2.97       21.16     27.03 o 
 -48   0   2       64.36       29.47     30.09 o 
 -46   0   2      365.37      366.01     27.17 o 
 -44   0   2      140.97      142.64     24.67 o 
 -42   0   2      417.55      464.22     31.32 o 
 -40   0   2     1105.12     1110.66     38.84 o 
 -38   0   2       57.36       63.34     32.80 o 
 -36   0   2      832.03      724.77     39.23 o 
 -34   0   2       57.72       44.81     26.51 o 
 -32   0   2     1025.04     1013.34     47.57 o 
 -30   0   2       17.68       29.95     29.72 o 
 -28   0   2       15.29      -29.13     29.13 o 
 -26   0   2     5042.61     5508.86    137.93 o 
 -24   0   2     1335.41     1509.22     54.20 o 
 -22   0   2     5200.82     4946.63     74.71 o 
 -20   0   2    47992.57    52411.88    532.28 o 
 -18   0   2      565.11      595.63     24.32 o 
 -16   0   2   152737.70   166576.88   1762.02 o 
 -14   0   2     8167.28     8135.22    133.43 o 
 -12   0   2    91576.14   100607.35   1676.51 o 
 -10   0   2   241676.11   257111.69   2619.37 o 
  -8   0   2     3632.46     3652.72     55.83 o 
  -6   0   2     2822.18     3183.69     48.10 o 
  -4   0   2     9451.59     9517.21    118.82 o 
  -2   0   2      420.45      475.90     14.08 o 
   0   0   2    33194.56    34203.43    348.48 o 
   2   0   2    17874.75    18135.60     85.04 o 
   4   0   2     1683.73     1648.67     31.01 o 
   6   0   2    13017.17    13274.66    184.99 o 
   8   0   2    10482.10    10304.37    246.05 o 
  10   0   2    46074.73    46288.38    833.95 o 
  12   0   2     1820.11     1601.15     38.33 o 
  14   0   2     2028.28     2051.44     88.85 o 
  16   0   2     3855.22     3458.32    116.23 o 
  18   0   2     5655.98     6228.88    103.61 o 
  20   0   2      773.06      771.06     49.53 o 
  22   0   2      806.85      769.07     43.77 o 
  24   0   2      393.74      511.04     30.38 o 
  26   0   2      758.53      820.37     45.95 o 
  28   0   2      659.16      653.57     32.82 o 
  30   0   2      174.13      174.15     28.80 o 
  32   0   2      260.13      257.58     29.15 o 
  34   0   2     3853.47     3908.09     62.42 o 
  36   0   2      322.85      348.33     44.45 o 
  38   0   2      942.40      917.47     38.47 o 
  40   0   2      113.60      130.26     33.68 o 
  42   0   2     1086.80     1027.96     41.17 o 
  44   0   2      251.84      215.96     36.30 o 
  46   0   2        3.12       35.38     29.44 o 
  48   0   2       89.25       68.25     30.78 o 
  50   0   2      194.54      158.50     87.91 o 
 -49   1   2     1055.83     1035.62     65.02 o 
 -47   1   2      187.84      130.56     39.90 o 
 -45   1   2     1219.90     1209.55     35.81 o 
 -43   1   2      732.79      760.95     44.63 o 
 -41   1   2     1809.65     2051.43     68.02 o 
 -39   1   2      568.72      624.58     42.29 o 
 -37   1   2     2554.67     2489.17     66.93 o 
 -35   1   2      878.03      950.72     38.53 o 
 -33   1   2     5776.56     5624.65    154.99 o 
 -31   1   2     3932.54     4024.82    161.15 o 
 -29   1   2     2798.16     2803.43     75.41 o 
 -27   1   2     4949.74     5080.50    163.35 o 
 -25   1   2     2801.68     2770.51     50.00 o 
 -23   1   2     3152.73     3246.78    104.70 o 
 -21   1   2    11538.94    12300.17    217.01 o 
 -19   1   2     1693.65     1685.65     56.16 o 
 -17   1   2     3760.08     4015.56     78.67 o 
 -15   1   2     3045.74     3119.02     53.99 o 
 -13   1   2     5968.26     6220.66     94.94 o 
 -11   1   2    10690.73    11118.49    119.02 o 
  -9   1   2    14217.66    14324.28    123.60 o 
  -7   1   2     3792.86     3733.30     63.92 o 
  -5   1   2      828.97      812.78     31.50 o 
  -3   1   2      452.61      425.06     17.77 o 
  -1   1   2      192.10      195.59     16.24 o 
   1   1   2      215.31      214.70     27.17 o 
   3   1   2      198.90      187.21     19.27 o 
   5   1   2      786.35      719.36     25.01 o 
   7   1   2      112.08       97.94     16.83 o 
   9   1   2      736.65      681.33     31.87 o 
  11   1   2     4221.36     3842.71     67.80 o 
  13   1   2     1722.58     1795.45     51.49 o 
  15   1   2      226.88      228.55     35.69 o 
  17   1   2     2114.41     1998.63     64.22 o 
  19   1   2      776.38      650.64     40.88 o 
  21   1   2     7834.30     8179.07    243.42 o 
  23   1   2     5187.75     5090.30    136.92 o 
  25   1   2     5422.53     5385.66     97.73 o 
  27   1   2     1037.95     1011.78     47.70 o 
  29   1   2     1722.60     1629.75     67.87 o 
  31   1   2     1668.55     1498.56     98.39 o 
  33   1   2     3980.33     4328.47    181.43 o 
  35   1   2     1690.28     1669.00     64.01 o 
  37   1   2     4946.62     5072.13     94.56 o 
  39   1   2      885.72      932.52     55.06 o 
  41   1   2      659.53      654.76     42.33 o 
  43   1   2       22.68       44.40     31.01 o 
  45   1   2     1224.09     1162.34     57.73 o 
  47   1   2     1132.53     1211.60    137.34 o 
  49   1   2      385.34      306.05     47.94 o 
 -48   2   2      165.82      144.43     49.06 o 
 -46   2   2      137.68      131.04     22.12 o 
 -44   2   2      274.74      328.48     33.44 o 
 -42   2   2       18.96       30.13     26.52 o 
 -40   2   2      770.67      869.39     41.46 o 
 -38   2   2      700.79      725.88     41.56 o 
 -36   2   2     1925.89     1949.49     84.71 o 
 -34   2   2      665.92      682.26     50.37 o 
 -32   2   2       89.66      182.52     52.09 o 
 -30   2   2        6.85       25.10     46.01 o 
 -28   2   2     5506.00     5383.75    147.85 o 
 -26   2   2     2029.74     2206.34     89.51 o 
 -24   2   2     5300.11     5151.00    193.50 o 
 -22   2   2     1371.45     1483.99     54.33 o 
 -20   2   2     5093.93     5135.65    143.78 o 
 -18   2   2     3768.49     3475.65     95.84 o 
 -16   2   2      585.18      577.42     44.71 o 
 -14   2   2     5071.90     5786.59     97.24 o 
 -12   2   2    31044.21    33416.82    913.25 o 
 -10   2   2     3622.15     3558.99    131.71 o 
  -8   2   2     5435.09     5633.87    119.33 o 
  -6   2   2     8054.84     8309.37    163.42 o 
  -4   2   2     3754.24     3992.20     51.72 o 
  -2   2   2     3497.25     3436.59    107.36 o 
   0   2   2    29599.99    26072.15    775.41 o 
   2   2   2     8636.23     8853.68    154.08 o 
   4   2   2     3765.98     3742.83     92.94 o 
   6   2   2     8795.15     7784.29    394.73 o 
   8   2   2     2932.75     3045.08     64.18 o 
  10   2   2     2039.50     1794.04     51.24 o 
  12   2   2    23513.27    22783.75    297.54 o 
  14   2   2    10620.38    10054.76    250.02 o 
  16   2   2    16517.12    17106.20    387.72 o 
  18   2   2       69.70      121.21     46.24 o 
  20   2   2     2339.91     2244.48     77.92 o 
  22   2   2    11181.58    11215.96    291.24 o 
  24   2   2     4795.48     4687.86    171.37 o 
  26   2   2       90.31       19.82     66.21 o 
  28   2   2     2779.61     2737.50    144.51 o 
  30   2   2     6903.41     7085.50    343.89 o 
  32   2   2     1241.53     1244.33    125.13 o 
  34   2   2      594.92      583.46    101.69 o 
  36   2   2     1632.81     1801.40     95.98 o 
  38   2   2      922.63      954.87     53.31 o 
  40   2   2      181.22      232.27     40.70 o 
  42   2   2      436.22      418.52     40.91 o 
  44   2   2      353.14      385.19     34.61 o 
  46   2   2      257.06      261.37     46.01 o 
  48   2   2       24.96        8.95     25.68 o 
 -45   3   2      217.24      171.95     25.57 o 
 -43   3   2      195.94      180.72     25.51 o 
 -41   3   2       90.06      107.76     24.80 o 
 -39   3   2      375.62      315.94     32.23 o 
 -37   3   2      333.58      392.27     42.88 o 
 -35   3   2       60.43       55.21     46.65 o 
 -33   3   2      218.79      209.20     50.28 o 
 -31   3   2     2279.43     2266.01    113.95 o 
 -29   3   2      417.32      416.85     77.20 o 
 -27   3   2      472.29      421.12     75.80 o 
 -25   3   2     2483.22     2720.77    121.41 o 
 -21   3   2      536.57      571.95     85.70 o 
 -19   3   2      919.28      942.83    104.75 o 
 -17   3   2     1067.15     1199.05     89.33 o 
 -15   3   2      612.69      547.95     64.99 o 
 -13   3   2      389.31      260.91     84.36 o 
 -11   3   2     2004.12     1873.19     73.42 o 
  -9   3   2      542.32      507.03     49.85 o 
  -7   3   2     1584.38     1405.99     63.47 o 
  -5   3   2      312.00      322.09     35.61 o 
  -3   3   2       18.72       36.90     29.05 o 
  -1   3   2      274.44      291.31     28.29 o 
   1   3   2        9.93      -25.67     34.84 o 
   3   3   2       69.07       10.73     40.50 o 
   5   3   2      124.89      117.84     35.26 o 
   7   3   2      421.64      388.34     41.42 o 
   9   3   2       44.41       31.25     33.35 o 
  11   3   2      583.37      549.38     55.25 o 
  13   3   2      900.75      922.94     43.98 o 
  15   3   2     1785.21     1676.26     78.05 o 
  17   3   2      178.01      139.34     36.68 o 
  19   3   2      958.55      883.75    119.56 o 
  21   3   2      226.26      184.84     83.38 o 
  23   3   2     1259.35     1222.58     76.90 o 
  25   3   2     2843.26     2782.18    106.67 o 
  27   3   2     2439.80     2570.29    105.30 o 
  29   3   2     2741.45     2663.91    112.27 o 
  31   3   2     2971.13     3254.55    127.16 o 
  33   3   2     2007.17     1939.27    103.17 o 
  35   3   2     3543.98     3688.23    121.94 o 
  37   3   2     1949.11     2175.18    197.86 o 
  39   3   2      453.84      476.39     59.39 o 
  41   3   2      348.58      389.77     45.91 o 
  43   3   2      764.86      682.89     79.39 o 
  45   3   2      995.47     1027.27     57.18 o 
 -40   4   2      209.56      263.84     44.26 o 
 -38   4   2      206.15      207.07     26.22 o 
 -36   4   2     1049.62     1049.25     76.31 o 
 -34   4   2      721.41      686.42     49.26 o 
 -32   4   2        5.25       51.29     41.28 o 
 -30   4   2     1368.04     1410.79    102.36 o 
 -28   4   2      896.30      749.68     64.56 o 
 -26   4   2      285.93      301.06     72.79 o 
 -24   4   2      326.70      368.12     72.45 o 
 -12   4   2     3932.47     3045.25    263.63 o 
  -8   4   2     4378.60     3711.62    183.84 o 
  -6   4   2     4705.29     4511.84    198.25 o 
  -4   4   2     3653.46     3612.56    141.42 o 
  -2   4   2     3597.12     2936.56    127.75 o 
   0   4   2     7234.65     5849.31    220.52 o 
   2   4   2      633.74      438.27     54.98 o 
   4   4   2    16049.28    14845.81    208.99 o 
   6   4   2     4164.70     3939.42    135.24 o 
   8   4   2     1941.35     1585.32     87.68 o 
  10   4   2    11146.94    11011.35    253.83 o 
  12   4   2     6771.61     6583.03    326.60 o 
  30   4   2      372.13      301.39     72.74 o 
  32   4   2      595.88      569.95     74.11 o 
  34   4   2      528.41      471.07     46.82 o 
  36   4   2     1567.25     1641.50     85.10 o 
  38   4   2     1497.75     1425.01    232.50 o 
  40   4   2      452.30      538.00     53.78 o 
  42   4   2      889.95      817.23     44.60 o 
 -31   5   2      233.18      217.89     49.09 o 
 -29   5   2      850.40     1020.73     65.78 o 
 -27   5   2     1000.61     1135.82     74.69 o 
 -25   5   2      401.75      421.14     66.30 o 
 -23   5   2     2744.07     2917.43    113.56 o 
 -21   5   2     1826.57     1866.13     98.18 o 
 -19   5   2      835.93      875.19     80.42 o 
  25   5   2      378.42      400.86     67.81 o 
  27   5   2      859.58      863.50     69.35 o 
  29   5   2      257.55      273.55     55.76 o 
  31   5   2       24.22       56.37     45.59 o 
  35   5   2      275.65      266.41     40.31 o 
 -16   6   2      873.99      771.19     55.83 o 
  18   6   2     1298.41     1261.28     63.62 o 
  20   6   2      193.27      188.90     38.00 o 
  -7  -7   3      103.70       87.74     25.71 o 
  -5  -7   3       47.90       94.68     26.74 o 
  -3  -7   3     1880.84     1637.61     41.50 o 
  -1  -7   3      823.44      739.10     25.04 o 
   1  -7   3      426.57      388.03     22.85 o 
   3  -7   3      781.41      675.09     28.58 o 
   7  -7   3      517.98      461.14     36.75 o 
   9  -7   3      671.33      577.05     45.46 o 
 -26  -6   3      325.01      374.16     25.24 o 
 -24  -6   3      552.77      523.20     45.80 o 
 -22  -6   3      574.35      552.28     30.27 o 
 -20  -6   3      961.32     1087.90     37.79 o 
 -18  -6   3       47.64       43.76     26.41 o 
 -16  -6   3      203.15      212.43     27.47 o 
 -14  -6   3      845.32      901.01     33.49 o 
 -12  -6   3      363.24      397.86     26.45 o 
 -10  -6   3      209.60      232.05     26.76 o 
  -8  -6   3       91.08       90.88     25.89 o 
  -6  -6   3       61.88       45.58     28.49 o 
  -4  -6   3       53.37       34.44     31.47 o 
  -2  -6   3      336.05      332.28     36.92 o 
   0  -6   3       11.77      -21.85     34.25 o 
   2  -6   3      472.94      489.64     33.23 o 
   4  -6   3       22.81       43.47     35.33 o 
   6  -6   3       28.45       56.65     30.86 o 
   8  -6   3      187.26      168.12     28.40 o 
  10  -6   3      297.13      332.65     30.87 o 
  12  -6   3     1068.59     1130.44     30.05 o 
  14  -6   3      408.13      449.29     26.02 o 
  16  -6   3      191.90      176.39     25.10 o 
  18  -6   3      278.17      295.38     28.37 o 
  20  -6   3      467.10      465.88     31.10 o 
  22  -6   3      588.17      584.38     29.86 o 
  24  -6   3     1107.87     1244.88     51.59 o 
  26  -6   3      639.75      624.98     85.81 o 
 -35  -5   3      449.41      442.43     37.97 o 
 -33  -5   3      321.63      387.83     30.79 o 
 -31  -5   3      337.94      403.15     20.03 o 
 -29  -5   3     1493.88     1597.31     44.84 o 
 -27  -5   3       11.19       23.05     22.58 o 
 -25  -5   3      369.40      446.58     30.88 o 
 -23  -5   3     3173.46     3080.53     56.68 o 
 -21  -5   3     1066.96      971.95     47.22 o 
 -19  -5   3     2349.11     2338.76     46.27 o 
 -17  -5   3      133.48      173.34     21.11 o 
 -15  -5   3      814.06      801.95     25.36 o 
 -13  -5   3      401.64      382.60     24.33 o 
 -11  -5   3     1895.90     1888.71     40.23 o 
  -9  -5   3      685.02      639.96     27.05 o 
  -7  -5   3     1190.57     1214.49     30.57 o 
  -5  -5   3      517.54      544.77     25.41 o 
  -3  -5   3     2305.97     2348.10     35.87 o 
  -1  -5   3      903.17      869.64     26.50 o 
   1  -5   3      586.82      621.83     25.68 o 
   3  -5   3     5472.99     5473.68     54.06 o 
   5  -5   3      573.10      545.13     27.65 o 
   7  -5   3     1159.67     1191.90     31.98 o 
   9  -5   3     2634.07     2684.11     39.20 o 
  11  -5   3      788.96      786.94     30.02 o 
  13  -5   3     4816.05     5017.60     69.40 o 
  15  -5   3     3436.64     3467.55     49.06 o 
  17  -5   3     1072.08     1111.93     32.38 o 
  19  -5   3     4158.37     4096.88     72.34 o 
  21  -5   3     1122.18     1250.70     42.04 o 
  23  -5   3     1390.48     1371.91     37.90 o 
  25  -5   3      429.72      421.71     34.26 o 
  27  -5   3      748.47      723.10     33.89 o 
  29  -5   3      597.59      603.69     30.27 o 
  31  -5   3       90.55       92.47     22.03 o 
  33  -5   3      315.22      291.47     25.77 o 
  35  -5   3      149.13      129.40     22.77 o 
 -42  -4   3      915.38      895.18     87.74 o 
 -40  -4   3      396.15      462.75     32.25 o 
 -38  -4   3      505.84      538.34     51.83 o 
 -36  -4   3       60.10       51.46     20.03 o 
 -34  -4   3      514.17      579.82     27.03 o 
 -32  -4   3     2850.18     2972.87     70.46 o 
 -30  -4   3      124.81      116.50     27.59 o 
 -28  -4   3     1221.33     1265.36     35.11 o 
 -26  -4   3     1664.28     1644.68     51.25 o 
 -24  -4   3      436.37      355.51     29.73 o 
 -22  -4   3     2036.20     1988.28     45.45 o 
 -20  -4   3     3179.26     2985.39     49.34 o 
 -18  -4   3      687.20      684.07     28.08 o 
 -16  -4   3       90.17       63.06     21.81 o 
 -14  -4   3        9.45       31.53     18.89 o 
 -12  -4   3      953.36      991.74     23.72 o 
 -10  -4   3     1467.15     1479.43     25.97 o 
  -8  -4   3      622.04      611.48     28.89 o 
  -6  -4   3      396.50      462.49    118.11 o 
  -4  -4   3       43.92      -33.62     65.62 o 
  -2  -4   3       68.42      -47.89    100.70 o 
   0  -4   3      485.82      500.04     70.22 o 
   2  -4   3      549.80      621.53     62.46 o 
   4  -4   3      168.33      164.02     64.46 o 
   6  -4   3      944.40      922.16     62.31 o 
   8  -4   3      148.59      161.66     26.99 o 
  10  -4   3      835.04      759.99     26.23 o 
  12  -4   3     1139.39     1028.15     25.29 o 
  14  -4   3      214.72      229.40     23.13 o 
  16  -4   3       89.46       98.71     23.59 o 
  18  -4   3      999.89      950.01     38.59 o 
  20  -4   3     1325.71     1256.85     37.95 o 
  22  -4   3      186.80      190.78     29.49 o 
  24  -4   3     1275.52     1214.73     55.64 o 
  26  -4   3     2360.57     2478.23     51.64 o 
  28  -4   3      542.15      520.99     35.26 o 
  30  -4   3      479.00      431.02     37.33 o 
  32  -4   3     1735.76     1835.14     51.05 o 
  34  -4   3     2335.38     2410.15     65.66 o 
  36  -4   3      960.39     1011.51     92.02 o 
  38  -4   3      544.11      506.21     51.92 o 
  40  -4   3      720.20      760.75     31.82 o 
  42  -4   3        3.36        8.98     23.78 o 
 -43  -3   3      284.04      293.00     30.82 o 
 -41  -3   3       82.83       79.59     27.14 o 
 -39  -3   3      100.09      127.03     33.01 o 
 -37  -3   3     1452.23     1499.17     60.05 o 
 -35  -3   3      584.93      640.24     40.05 o 
 -33  -3   3      977.69     1066.89     32.33 o 
 -31  -3   3     1695.87     1758.35     43.90 o 
 -29  -3   3     5974.69     6006.72     81.50 o 
 -27  -3   3     6025.22     5541.93     82.65 o 
 -25  -3   3     3754.62     3506.19     38.75 o 
 -23  -3   3      209.40      186.81     19.58 o 
 -21  -3   3     4021.01     4018.48     72.32 o 
 -19  -3   3     4522.79     4468.47     90.96 o 
 -17  -3   3      284.05      262.79     44.43 o 
 -15  -3   3       73.65       56.78     30.94 o 
 -13  -3   3     4205.39     3969.23     79.12 o 
 -11  -3   3     4123.19     4273.55     94.04 o 
  -9  -3   3     5232.13     4789.75     99.96 o 
  -7  -3   3    35352.88    34856.58    539.75 o 
  -5  -3   3     8232.57     8509.28    117.80 o 
  -3  -3   3     5123.68     4928.71     94.71 o 
  -1  -3   3    21796.02    23475.79    296.22 o 
   1  -3   3     2687.90     2907.59     70.68 o 
   3  -3   3    18518.50    17605.81    302.52 o 
   5  -3   3     5655.97     5345.46     75.26 o 
   7  -3   3     3412.46     3824.64     85.83 o 
   9  -3   3    11575.60    11913.12    242.99 o 
  11  -3   3     5244.23     5546.20     96.25 o 
  13  -3   3     1448.53     1557.63     65.76 o 
  15  -3   3    11598.48    11703.08    254.97 o 
  17  -3   3      115.40      115.63     34.47 o 
  19  -3   3      339.22      263.22     38.53 o 
  21  -3   3     1792.79     1651.71     43.90 o 
  23  -3   3     1116.56      993.74     34.15 o 
  25  -3   3     4575.67     4333.51     54.06 o 
  27  -3   3     1737.36     1674.90     34.33 o 
  29  -3   3     4856.44     4700.05     50.09 o 
  31  -3   3     2809.06     2967.45     45.06 o 
  33  -3   3      765.56      852.20     33.03 o 
  35  -3   3      674.45      680.24     32.71 o 
  37  -3   3      617.60      588.25     32.17 o 
  39  -3   3     3047.59     3241.08    168.00 o 
  41  -3   3      267.02      257.30     29.50 o 
  43  -3   3      528.43      576.22     58.85 o 
  45  -3   3      600.99      592.57     41.74 o 
 -48  -2   3      347.38      352.01     30.36 o 
 -46  -2   3      358.57      350.92     29.62 o 
 -44  -2   3      199.63      182.66     28.42 o 
 -42  -2   3      284.71      263.05     25.88 o 
 -40  -2   3     1581.62     1663.40     54.08 o 
 -38  -2   3     1266.74     1253.40     33.96 o 
 -36  -2   3      836.78      807.73     33.22 o 
 -34  -2   3     2701.19     2629.08     69.06 o 
 -32  -2   3     3708.76     3679.09     57.95 o 
 -30  -2   3     1318.50     1246.29     35.85 o 
 -28  -2   3     1542.42     1546.48     48.22 o 
 -26  -2   3     8061.45     7875.88    235.37 o 
 -24  -2   3      500.74      482.78     35.93 o 
 -22  -2   3     1603.46     1496.19     61.64 o 
 -20  -2   3     4905.41     4635.85     90.19 o 
 -18  -2   3      565.33      473.65     26.39 o 
 -16  -2   3      457.85      386.80     28.13 o 
 -14  -2   3      381.49      517.57     37.53 o 
 -12  -2   3     1082.76     1045.88     44.55 o 
 -10  -2   3     4172.59     4538.97    117.29 o 
  -8  -2   3     3159.86     3169.38     58.37 o 
  -6  -2   3      895.94      823.32     41.21 o 
  -4  -2   3      491.50      449.17     36.94 o 
  -2  -2   3       12.89       16.19     25.12 o 
   0  -2   3       54.00       57.60     21.41 o 
   2  -2   3      460.61      431.04     35.35 o 
   4  -2   3      383.57      388.66     34.84 o 
   6  -2   3      330.66      355.57     33.20 o 
   8  -2   3      552.66      618.51     34.18 o 
  10  -2   3      897.84      854.21     46.40 o 
  12  -2   3     2612.61     2795.64     76.58 o 
  14  -2   3      665.84      774.20     56.65 o 
  16  -2   3      706.09      623.73     31.46 o 
  18  -2   3      200.15      195.34     25.90 o 
  20  -2   3      491.50      500.32     28.44 o 
  22  -2   3     4623.76     4837.61    117.67 o 
  24  -2   3     2327.61     2429.75     55.07 o 
  26  -2   3     2213.52     2213.27    108.86 o 
  28  -2   3     4365.40     4126.38     69.82 o 
  30  -2   3      891.08      826.47     29.41 o 
  32  -2   3     1110.28     1113.89     34.25 o 
  34  -2   3      699.56      739.46     31.10 o 
  36  -2   3     1967.04     2056.80     44.50 o 
  38  -2   3     1112.36     1187.29     37.98 o 
  40  -2   3       18.96       46.37     28.75 o 
  42  -2   3      686.00      717.42     31.74 o 
  44  -2   3      433.38      406.79     29.15 o 
  46  -2   3       81.15       52.23     48.61 o 
  48  -2   3        7.17       29.34     27.96 o 
 -49  -1   3      189.51      182.64     62.51 o 
 -47  -1   3      157.59      148.20     22.69 o 
 -45  -1   3      290.61      254.63     25.39 o 
 -43  -1   3      186.73      207.91     25.74 o 
 -41  -1   3       62.97       73.46     25.49 o 
 -39  -1   3      415.13      437.98     28.65 o 
 -37  -1   3      608.00      567.26     30.36 o 
 -35  -1   3      598.85      611.54     26.99 o 
 -33  -1   3     2763.92     2598.56     51.38 o 
 -31  -1   3      253.28      206.46     20.78 o 
 -29  -1   3     2874.82     2631.39     82.34 o 
 -27  -1   3      846.36      821.07     46.43 o 
 -25  -1   3    11150.06    10796.64    331.15 o 
 -23  -1   3     6708.20     6916.50    113.21 o 
 -21  -1   3     1759.27     1668.64     45.85 o 
 -19  -1   3    18875.29    19839.57    430.52 o 
 -17  -1   3     9479.93    10670.30    265.66 o 
 -15  -1   3    21750.42    22330.94    315.83 o 
 -13  -1   3     4968.41     4704.12     61.42 o 
 -11  -1   3    27872.75    28283.46    519.10 o 
  -9  -1   3    55885.90    55650.61    441.50 o 
  -7  -1   3    68328.33    70398.72    632.34 o 
  -5  -1   3    20979.72    19736.20    336.23 o 
  -3  -1   3    11928.46    12326.52    163.12 o 
  -1  -1   3   161818.19   154707.36   2035.55 o 
   1  -1   3     4457.97     4309.28     72.29 o 
   3  -1   3    62610.80    60698.34   1098.29 o 
   5  -1   3    32615.49    30142.18    529.64 o 
   7  -1   3    34152.56    35316.46    451.80 o 
   9  -1   3     8396.52     8227.59     63.74 o 
  11  -1   3     5487.26     5623.68     60.50 o 
  13  -1   3    10095.83    10477.06    119.81 o 
  15  -1   3    14677.81    14931.08    195.64 o 
  17  -1   3     1271.76     1229.62     43.52 o 
  19  -1   3     2856.50     2595.36     55.97 o 
  21  -1   3    31253.61    31064.21    599.25 o 
  23  -1   3      697.80      649.32     40.68 o 
  25  -1   3     1481.90     1451.18     45.75 o 
  27  -1   3      663.18      580.26     36.44 o 
  29  -1   3      538.98      516.16     40.86 o 
  31  -1   3     2322.89     2210.18     40.03 o 
  33  -1   3     3545.04     3270.09     52.10 o 
  35  -1   3     1361.02     1422.60     45.96 o 
  37  -1   3      184.17      156.91     27.21 o 
  39  -1   3     1349.58     1356.13     43.35 o 
  41  -1   3      473.08      409.51     31.93 o 
  43  -1   3      430.64      390.79     32.52 o 
  45  -1   3      307.13      357.73     39.08 o 
  47  -1   3      233.13      253.69     32.68 o 
  49  -1   3      460.87      334.43     99.68 o 
 -50   0   3      867.71      797.71    111.31 o 
 -48   0   3     2586.82     2543.06    389.85 o 
 -46   0   3      962.97      933.92     42.16 o 
 -44   0   3       82.16       25.07     26.76 o 
 -42   0   3      555.78      568.58     35.46 o 
 -40   0   3     2032.34     1992.58     50.48 o 
 -38   0   3      394.58      359.36     25.74 o 
 -36   0   3      741.27      714.00     30.80 o 
 -34   0   3      999.74      996.41     29.89 o 
 -32   0   3     1987.47     1886.18     55.06 o 
 -30   0   3     3815.60     4021.05     79.05 o 
 -28   0   3     1013.33      998.25     56.57 o 
 -26   0   3      865.97      914.40     36.50 o 
 -24   0   3      671.92      674.64     28.94 o 
 -22   0   3     3879.00     4433.60     87.63 o 
 -20   0   3     2337.98     2549.19     52.66 o 
 -18   0   3     3064.02     3387.45     63.81 o 
 -16   0   3     5882.93     6111.94     86.21 o 
 -14   0   3      560.90      638.32     41.40 o 
 -12   0   3     3595.72     3945.20     73.74 o 
 -10   0   3     6569.20     6855.78     90.56 o 
  -8   0   3      731.57      793.99     45.48 o 
  -6   0   3      968.18      927.06     41.71 o 
  -4   0   3      168.93      192.34     15.74 o 
  -2   0   3      478.84      490.71     20.89 o 
   0   0   3       36.48       31.21     16.76 o 
   2   0   3        0.17        9.62     11.39 o 
   4   0   3      955.53      927.42     17.41 o 
   6   0   3     1264.94     1272.26     25.23 o 
   8   0   3      429.77      421.95     18.97 o 
  10   0   3     5516.10     5527.23    128.72 o 
  12   0   3     1430.74     1251.17     31.14 o 
  14   0   3       21.78       22.76     16.31 o 
  16   0   3     1704.85     1581.59     54.57 o 
  18   0   3     2251.91     1966.83     77.84 o 
  20   0   3     2624.95     2699.30     71.86 o 
  22   0   3     2067.24     2098.69     53.04 o 
  24   0   3     5553.52     5661.27     60.66 o 
  26   0   3     6775.05     6703.70    120.59 o 
  28   0   3     1102.77     1103.42     70.34 o 
  30   0   3      844.60      806.50     52.40 o 
  32   0   3     2066.03     1790.32     44.81 o 
  34   0   3      967.89      864.10     34.53 o 
  36   0   3     4305.97     4473.12     64.76 o 
  38   0   3     4282.18     4418.52     66.34 o 
  40   0   3      789.69      799.60     39.11 o 
  42   0   3      808.58      852.16     39.04 o 
  44   0   3      148.71      147.63     34.08 o 
  46   0   3      109.02       80.00     28.97 o 
  48   0   3      230.10      155.34     28.67 o 
  50   0   3      751.54      492.73    250.26 o 
 -49   1   3      188.84      185.41     60.53 o 
 -47   1   3      166.53      164.00     24.21 o 
 -45   1   3      256.84      266.84     30.78 o 
 -43   1   3      140.63      166.69     28.97 o 
 -41   1   3       47.48       37.63     40.11 o 
 -39   1   3      398.27      404.50     36.75 o 
 -37   1   3      475.39      375.44     45.64 o 
 -35   1   3      683.46      702.49     41.01 o 
 -33   1   3     2606.49     2578.76     59.45 o 
 -31   1   3      239.83      261.31     32.96 o 
 -29   1   3     2948.79     2737.05     80.19 o 
 -27   1   3      635.59      618.24     38.04 o 
 -25   1   3    11850.33    12493.02    216.76 o 
 -23   1   3     6432.32     6804.87    102.34 o 
 -21   1   3     1908.63     1838.01     47.27 o 
 -19   1   3    19992.40    21485.45    378.09 o 
 -17   1   3     9074.68    10508.54    104.25 o 
 -15   1   3    23160.82    23729.02    194.96 o 
 -13   1   3     5526.71     5469.93     96.72 o 
 -11   1   3    28202.79    29721.72    223.10 o 
  -9   1   3    57758.14    59984.28    397.94 o 
  -7   1   3    68462.70    72093.80    488.08 o 
  -5   1   3    21142.14    21121.89    221.19 o 
  -3   1   3    12589.56    13014.59    121.11 o 
  -1   1   3   156590.09   151244.16   1406.40 o 
   1   1   3     4978.91     4991.91     94.62 o 
   3   1   3    60830.13    60674.21    591.83 o 
   5   1   3    31727.52    29841.71    203.39 o 
   7   1   3    32144.67    33601.71    193.92 o 
   9   1   3     7364.71     6812.01    138.32 o 
  11   1   3     6407.79     6431.67    123.34 o 
  13   1   3     9333.92     9599.40    185.30 o 
  15   1   3    13282.58    13858.62    134.97 o 
  17   1   3     1375.93     1326.54     54.97 o 
  19   1   3     2528.24     2394.77     61.22 o 
  21   1   3    31058.35    31538.88    508.50 o 
  23   1   3      812.91      751.22     33.45 o 
  25   1   3     1521.92     1442.08     44.57 o 
  27   1   3      515.79      436.56     49.03 o 
  29   1   3      616.08      481.20    133.72 o 
  31   1   3     2319.56     2139.22     76.50 o 
  33   1   3     3641.00     3652.46    144.18 o 
  35   1   3     1372.07     1485.43     51.53 o 
  37   1   3      246.31      208.20     37.65 o 
  39   1   3     1353.24     1332.22     48.57 o 
  41   1   3      468.32      455.63     38.44 o 
  43   1   3      452.84      391.12     33.84 o 
  45   1   3      373.58      337.05     27.20 o 
  47   1   3      236.08      258.66     42.42 o 
  49   1   3      520.23      316.53     74.62 o 
 -48   2   3      416.62      425.83     43.87 o 
 -46   2   3      288.39      317.41     25.05 o 
 -44   2   3      278.74      301.02     46.68 o 
 -42   2   3      351.12      347.19     31.30 o 
 -40   2   3     1703.00     1967.27     51.07 o 
 -38   2   3     1395.94     1485.82     48.79 o 
 -36   2   3      781.20      770.76     50.73 o 
 -34   2   3     3067.28     3211.83    112.39 o 
 -32   2   3     3494.26     3708.36    100.25 o 
 -30   2   3     1228.70     1255.79     67.87 o 
 -28   2   3     1366.76     1467.08     67.78 o 
 -26   2   3     7912.63     8723.21    295.52 o 
 -24   2   3      432.81      409.51     44.47 o 
 -22   2   3     1433.52     1591.23    133.86 o 
 -20   2   3     5305.49     5639.86    116.04 o 
 -18   2   3      638.35      556.87     46.79 o 
 -16   2   3      425.14      421.83     45.07 o 
 -14   2   3      584.95      745.60     50.45 o 
 -12   2   3     1099.90     1155.51     56.43 o 
 -10   2   3     4399.65     4887.61    131.12 o 
  -8   2   3     3083.58     3012.07     73.09 o 
  -6   2   3      858.17      894.53     35.62 o 
  -4   2   3      503.73      489.26     31.80 o 
  -2   2   3       19.98       16.70     18.34 o 
   0   2   3       60.16       69.73     25.43 o 
   2   2   3      463.40      478.21     45.48 o 
   4   2   3      441.35      486.09     48.66 o 
   6   2   3      399.36      394.16     52.63 o 
   8   2   3      528.54      510.92     37.51 o 
  10   2   3      812.77      743.03     44.81 o 
  12   2   3     2444.74     2416.51     67.51 o 
  14   2   3      682.87      715.17     73.45 o 
  16   2   3      801.79      670.91     88.66 o 
  18   2   3      109.99      107.92     33.99 o 
  20   2   3      433.00      435.60     66.28 o 
  22   2   3     5109.05     5244.14    139.49 o 
  24   2   3     2486.29     2411.56    154.09 o 
  26   2   3     2210.33     2086.08     85.58 o 
  28   2   3     4537.51     4407.29    138.80 o 
  30   2   3      801.75      810.93     44.40 o 
  32   2   3     1035.19     1081.72     49.59 o 
  34   2   3      607.99      649.64     50.55 o 
  36   2   3     2098.16     2380.45     71.34 o 
  38   2   3     1071.20     1110.54     56.77 o 
  40   2   3       10.74       23.37     36.83 o 
  42   2   3      733.01      734.43     39.48 o 
  44   2   3      393.89      300.73     43.16 o 
  46   2   3       76.27       59.57     36.06 o 
  48   2   3        6.21       14.04     26.81 o 
 -45   3   3       97.04       74.49     25.31 o 
 -43   3   3      266.04      277.02     70.16 o 
 -41   3   3      106.89      118.19     25.18 o 
 -39   3   3      117.72       92.16     28.00 o 
 -37   3   3     1442.08     1453.27     53.41 o 
 -35   3   3      616.85      635.39     62.60 o 
 -33   3   3     1089.77     1154.18     90.53 o 
 -31   3   3     1941.00     2258.26    198.06 o 
 -29   3   3     6011.25     6538.27    125.36 o 
 -27   3   3     5837.95     6372.41    173.69 o 
 -25   3   3     3421.45     3822.68    135.08 o 
 -23   3   3      160.65      169.15     59.21 o 
 -21   3   3     3630.74     3476.43    146.99 o 
 -19   3   3     3699.32     4112.65    139.58 o 
 -17   3   3      286.74      274.20     71.25 o 
 -15   3   3       64.50      166.88     61.31 o 
 -13   3   3     3504.93     3243.24     98.97 o 
 -11   3   3     4098.34     4295.11    221.55 o 
  -9   3   3     4618.98     4250.21    108.43 o 
  -7   3   3    36234.27    36385.38    454.29 o 
  -5   3   3     8158.09     8293.32    213.54 o 
  -3   3   3     5944.62     5666.82    114.38 o 
  -1   3   3    24005.68    24747.00    472.23 o 
   1   3   3     2566.25     2377.88     59.96 o 
   3   3   3    18340.67    16278.62    283.26 o 
   5   3   3     6255.21     5826.82    120.10 o 
   7   3   3     3556.80     3563.89    164.58 o 
   9   3   3    11868.52    11518.31    513.15 o 
  11   3   3     4257.69     4469.36    132.41 o 
  13   3   3     1565.53     1536.48     53.60 o 
  15   3   3    10749.28    10632.31    344.75 o 
  17   3   3      309.01      279.03     42.84 o 
  19   3   3      408.08      355.25     40.95 o 
  21   3   3     1592.53     1564.51     85.43 o 
  23   3   3      872.17      811.04     74.62 o 
  25   3   3     4417.19     4791.92    136.43 o 
  27   3   3     1671.48     1733.28     96.91 o 
  29   3   3     4706.36     4786.78    141.96 o 
  31   3   3     2691.67     2957.79     83.30 o 
  33   3   3      717.20      773.26     55.88 o 
  35   3   3      724.11      735.51     51.02 o 
  37   3   3      663.97      715.93    113.40 o 
  39   3   3     3081.47     3562.47    177.41 o 
  41   3   3      290.71      250.57     55.81 o 
  43   3   3      509.06      662.52     65.42 o 
  45   3   3      578.65      547.89     47.10 o 
 -40   4   3      478.57      516.57     50.01 o 
 -38   4   3      447.41      520.06     51.86 o 
 -36   4   3       35.00       52.58     27.08 o 
 -34   4   3      410.50      427.48     41.90 o 
 -32   4   3     2613.51     2426.10     74.43 o 
 -30   4   3      156.80      182.20     43.39 o 
 -28   4   3     1107.05     1126.78     60.59 o 
 -26   4   3     1571.83     1540.34    105.41 o 
 -24   4   3      402.95      297.56     70.30 o 
 -22   4   3     1979.95     2225.14    113.95 o 
 -20   4   3     3318.41     3285.16    129.50 o 
  -8   4   3      603.22      588.76    163.28 o 
  -6   4   3      364.36      593.78    113.72 o 
  -4   4   3       66.08      221.56     91.44 o 
  -2   4   3       67.86      193.14     87.20 o 
   0   4   3      466.03      426.88    151.92 o 
   2   4   3      496.32      459.26     97.57 o 
   4   4   3      151.60      129.03    113.22 o 
   6   4   3     1008.98      876.92    101.51 o 
   8   4   3      154.67      270.07     93.50 o 
  10   4   3      731.12      392.87    114.80 o 
  12   4   3     1157.46     1242.77     69.75 o 
  14   4   3      249.13      174.34     50.77 o 
  16   4   3      130.29      116.24     45.00 o 
  30   4   3      552.14      458.07     73.30 o 
  32   4   3     1796.91     1915.09     97.09 o 
  34   4   3     2412.59     2159.66     91.05 o 
  36   4   3      904.94      868.34    108.43 o 
  38   4   3      501.42      549.54     69.68 o 
  40   4   3      813.17      840.55     57.61 o 
  42   4   3       17.13       22.57     27.66 o 
 -31   5   3      362.20      413.14     52.43 o 
 -29   5   3     1572.99     1561.64     75.34 o 
 -27   5   3       10.12      -11.75     47.28 o 
 -25   5   3      372.73      361.31     60.82 o 
 -23   5   3     3209.53     3136.38    113.79 o 
 -21   5   3     1042.61      919.83     78.64 o 
 -19   5   3     2462.85     2497.63    107.91 o 
 -17   5   3       90.47      128.74     65.74 o 
 -15   5   3      751.39      718.40     73.84 o 
  27   5   3      940.59     1009.85     71.38 o 
  29   5   3      619.06      562.31     60.17 o 
  31   5   3      126.01      148.26     29.00 o 
  35   5   3      136.86      195.42     38.62 o 
  20   6   3      395.30      282.75     41.89 o 
  -7  -7   4        9.63       36.93     25.60 o 
  -5  -7   4      172.27      151.91     25.39 o 
  -3  -7   4       45.79       84.68     23.49 o 
  -1  -7   4      315.61      240.57     23.81 o 
   1  -7   4        7.89        7.85     25.21 o 
   3  -7   4       20.29       14.64     21.43 o 
   5  -7   4       38.37       61.90     20.33 o 
   7  -7   4      123.74       46.15     37.40 o 
 -26  -6   4      110.06       89.64     22.86 o 
 -24  -6   4       39.73       52.17     19.50 o 
 -22  -6   4      685.89      725.66     53.70 o 
 -20  -6   4      402.92      387.50     34.52 o 
 -18  -6   4     1087.62     1141.61     53.52 o 
 -16  -6   4      285.82      296.08     28.06 o 
 -14  -6   4     1577.52     1719.70     61.88 o 
 -12  -6   4      665.33      737.92     31.70 o 
 -10  -6   4      834.03      830.77     32.04 o 
  -8  -6   4     2688.90     2883.28     58.48 o 
  -6  -6   4     1014.24     1161.47     36.65 o 
  -4  -6   4     3740.27     4023.06     77.75 o 
  -2  -6   4     3431.42     3769.07     93.04 o 
   0  -6   4      732.70      827.28     36.22 o 
   2  -6   4     3807.03     3940.75     72.33 o 
   4  -6   4      370.17      399.85     27.80 o 
   6  -6   4     5354.10     5583.02     58.83 o 
   8  -6   4      100.71       85.57     22.01 o 
  10  -6   4     1365.92     1412.03     32.08 o 
  12  -6   4     1894.62     2045.52     41.12 o 
  14  -6   4      186.56      163.83     31.64 o 
  16  -6   4     1295.57     1359.13     47.99 o 
  18  -6   4     1642.21     1580.87    109.03 o 
  20  -6   4      534.61      608.75     36.54 o 
  22  -6   4      259.69      228.06     25.23 o 
  24  -6   4      609.94      615.53     32.07 o 
  26  -6   4       97.35      100.00     26.17 o 
 -35  -5   4      139.12      157.85     20.36 o 
 -33  -5   4      544.96      584.18     27.62 o 
 -31  -5   4        3.71        0.36     15.27 o 
 -29  -5   4      280.29      278.45     21.31 o 
 -27  -5   4      283.76      277.22     23.36 o 
 -25  -5   4       69.52       52.16     23.61 o 
 -23  -5   4      389.64      325.50     27.53 o 
 -21  -5   4      636.61      622.27     38.94 o 
 -19  -5   4     1137.88     1093.54     32.63 o 
 -17  -5   4      306.54      287.03     23.48 o 
 -15  -5   4      312.61      338.83     25.01 o 
 -13  -5   4      120.59      169.38     23.49 o 
 -11  -5   4      486.10      524.29     25.05 o 
  -9  -5   4      241.23      264.91     23.67 o 
  -7  -5   4      545.36      546.59     25.38 o 
  -5  -5   4      223.74      202.03     23.72 o 
  -3  -5   4      197.05      208.62     24.21 o 
  -1  -5   4      392.61      395.48     25.21 o 
   1  -5   4      434.82      460.86     27.06 o 
   3  -5   4     1964.38     2056.61     42.48 o 
   5  -5   4      237.80      253.16     25.63 o 
   7  -5   4      141.91      145.68     25.13 o 
   9  -5   4      574.46      574.83     27.00 o 
  11  -5   4     1313.05     1389.72     30.53 o 
  13  -5   4      401.42      458.60     25.88 o 
  15  -5   4      160.07      190.54     22.84 o 
  17  -5   4     1623.16     1648.73     41.27 o 
  19  -5   4      668.00      676.14     37.60 o 
  21  -5   4      145.60      169.54     27.86 o 
  23  -5   4     1271.39     1386.45     57.05 o 
  25  -5   4     1714.64     1650.20     66.15 o 
  27  -5   4       59.11       65.91     27.32 o 
  29  -5   4     1463.33     1413.90     49.87 o 
  31  -5   4      187.53      210.39     22.42 o 
  33  -5   4       61.78       77.20     20.07 o 
  35  -5   4     1154.29     1192.02     53.41 o 
 -42  -4   4      162.79      134.44     35.44 o 
 -40  -4   4       97.94       88.36     20.14 o 
 -38  -4   4      729.25      748.76     50.95 o 
 -36  -4   4      107.68      117.31     23.11 o 
 -34  -4   4      414.35      463.18     55.42 o 
 -32  -4   4      826.03      843.25     33.00 o 
 -30  -4   4     1159.28     1229.66     35.36 o 
 -28  -4   4     1610.75     1743.60     50.14 o 
 -26  -4   4      141.67      124.90     26.46 o 
 -24  -4   4     1233.56     1249.67     35.11 o 
 -22  -4   4     8487.24     8180.35    118.73 o 
 -20  -4   4     2497.79     2442.24     43.26 o 
 -18  -4   4      693.31      715.17     26.90 o 
 -16  -4   4     3092.58     2884.76     37.72 o 
 -14  -4   4     1130.06     1237.37     25.74 o 
 -12  -4   4     4295.56     4193.14     42.68 o 
 -10  -4   4     2478.18     2606.30     39.73 o 
  -8  -4   4      504.72      510.90     19.91 o 
  -6  -4   4     1369.18     1348.46     26.34 o 
  -4  -4   4     1418.56     1390.11     65.57 o 
  -2  -4   4     1992.26     1722.21    122.00 o 
   0  -4   4     5643.49     5565.44    139.84 o 
   2  -4   4    10442.46    10275.82    178.70 o 
   4  -4   4     6773.48     6742.49    262.72 o 
   6  -4   4    17401.58    16936.24    322.43 o 
   8  -4   4     3501.61     3636.86     69.80 o 
  10  -4   4     2765.29     2619.15     56.62 o 
  12  -4   4    15817.57    15769.27    195.79 o 
  14  -4   4     4785.43     4701.12     93.75 o 
  16  -4   4     9233.58     9444.40    169.19 o 
  18  -4   4     2433.63     2595.42     90.10 o 
  20  -4   4      660.70      672.71     33.47 o 
  22  -4   4     1717.23     1660.51     41.14 o 
  24  -4   4     2903.60     2940.16     94.48 o 
  26  -4   4     2555.04     2500.18     79.81 o 
  28  -4   4     1848.58     1923.48     54.06 o 
  30  -4   4     2463.98     2511.57     72.04 o 
  32  -4   4      842.10      850.69     39.75 o 
  34  -4   4      263.34      192.66     30.30 o 
  36  -4   4     3084.30     3220.98    142.51 o 
  38  -4   4      451.06      435.61     33.27 o 
  40  -4   4     1216.77     1042.67     46.34 o 
 -45  -3   4      557.25      587.52     36.53 o 
 -43  -3   4      124.78      141.53     26.74 o 
 -41  -3   4     1878.91     2080.84     47.31 o 
 -39  -3   4      409.02      441.38     35.23 o 
 -37  -3   4      254.70      280.55     28.70 o 
 -35  -3   4     2827.26     2832.96     50.21 o 
 -33  -3   4     1802.66     2065.85     44.36 o 
 -31  -3   4       23.46        6.44     22.40 o 
 -29  -3   4     1932.10     1948.61     43.03 o 
 -27  -3   4     8069.60     7652.84     82.57 o 
 -25  -3   4      482.53      436.63     24.04 o 
 -23  -3   4     2913.08     2789.04     42.63 o 
 -21  -3   4     4419.61     4341.05     40.28 o 
 -19  -3   4      465.11      495.19    118.36 o 
 -17  -3   4     1000.99      973.88     46.40 o 
 -15  -3   4      393.03      359.29     46.29 o 
 -13  -3   4       68.22       41.10     27.98 o 
 -11  -3   4      944.97      967.94     62.93 o 
  -9  -3   4      367.99      346.01     31.29 o 
  -7  -3   4      579.87      571.25     34.65 o 
  -5  -3   4      613.10      606.23     37.47 o 
  -3  -3   4      253.22      275.62     34.32 o 
  -1  -3   4      255.16      241.15     48.19 o 
   1  -3   4      170.34      191.62     26.62 o 
   3  -3   4      293.50      345.87     29.74 o 
   5  -3   4       57.61       71.78     25.31 o 
   7  -3   4       21.83       24.92     27.38 o 
   9  -3   4      434.53      401.76     29.73 o 
  11  -3   4      407.88      436.51     31.45 o 
  13  -3   4      711.59      734.93     40.82 o 
  15  -3   4      226.08      267.59     36.70 o 
  17  -3   4      634.81      547.98     40.37 o 
  19  -3   4      464.56      397.30     40.39 o 
  21  -3   4      631.46      564.68     26.02 o 
  23  -3   4      659.86      625.77     27.61 o 
  25  -3   4     6646.26     6405.89     95.65 o 
  27  -3   4      712.43      644.88     29.28 o 
  29  -3   4      157.58      111.35     29.35 o 
  31  -3   4     1435.78     1407.15     41.23 o 
  33  -3   4       82.54       38.95     28.32 o 
  35  -3   4      646.16      565.87     33.41 o 
  37  -3   4      928.06      884.96     40.62 o 
  39  -3   4      721.30      724.02     32.48 o 
  41  -3   4      149.67      165.70     28.74 o 
  43  -3   4      194.85      182.82     26.44 o 
  45  -3   4      567.73      464.72     35.66 o 
 -48  -2   4       56.27       51.20     21.62 o 
 -46  -2   4      383.45      369.29     29.11 o 
 -44  -2   4      705.74      789.98     28.23 o 
 -42  -2   4        1.59      -10.96     24.61 o 
 -40  -2   4       34.38       32.86     23.42 o 
 -38  -2   4       19.61       17.44     24.55 o 
 -36  -2   4      790.42      794.74     31.80 o 
 -34  -2   4     1268.69     1252.95     35.37 o 
 -32  -2   4      308.22      298.30     25.05 o 
 -30  -2   4      464.17      452.18     24.66 o 
 -28  -2   4     5600.91     5477.92    107.05 o 
 -26  -2   4     3608.66     3500.36     79.25 o 
 -24  -2   4     3126.92     3052.67     72.47 o 
 -22  -2   4     7523.54     7316.16    151.18 o 
 -20  -2   4     3647.47     3374.51     95.30 o 
 -18  -2   4     3438.87     3545.26     57.80 o 
 -16  -2   4    18498.87    18501.74    209.99 o 
 -14  -2   4     7127.10     7524.44    182.25 o 
 -12  -2   4     1816.70     2155.11     79.75 o 
 -10  -2   4    21369.31    22940.62    380.41 o 
  -8  -2   4     4565.00     4793.90     79.92 o 
  -6  -2   4     8016.22     8538.44    100.21 o 
  -4  -2   4    19790.39    20964.57    242.69 o 
  -2  -2   4      163.76      250.39     28.79 o 
   0  -2   4    18465.07    18358.81    391.83 o 
   2  -2   4     2496.05     1535.97    158.36 o 
   4  -2   4     1742.98     1387.41     66.93 o 
   6  -2   4     4624.58     4656.10     73.83 o 
   8  -2   4     1592.97     1867.46     53.81 o 
  10  -2   4    14163.12    14599.83    257.75 o 
  12  -2   4    23654.36    24855.13    408.13 o 
  14  -2   4     1614.40     1609.51     67.98 o 
  16  -2   4      446.73      426.54     27.27 o 
  18  -2   4      332.86      337.77     26.30 o 
  20  -2   4     8115.56     8600.82    198.10 o 
  22  -2   4     5030.14     5204.44    166.73 o 
  24  -2   4      133.16       77.08     47.26 o 
  26  -2   4     8033.85     7587.84    136.81 o 
  28  -2   4      387.03      381.32     23.39 o 
  30  -2   4     3012.30     2941.63     42.50 o 
  32  -2   4     2065.79     2003.33     39.83 o 
  34  -2   4     1302.91     1307.53     35.57 o 
  36  -2   4      395.48      358.44     29.81 o 
  38  -2   4      119.92      137.43     31.27 o 
  40  -2   4     2000.26     2053.80     45.50 o 
  42  -2   4      703.87      765.89     31.36 o 
  44  -2   4      142.88      139.94     23.18 o 
  46  -2   4      538.77      559.54     36.92 o 
 -49  -1   4     1966.94     1931.49     75.91 o 
 -47  -1   4     1006.15      909.59     57.96 o 
 -45  -1   4      822.58      850.94     42.02 o 
 -43  -1   4      928.66      957.88     33.96 o 
 -41  -1   4     1723.05     1847.64     39.79 o 
 -39  -1   4     2309.84     2296.75     45.12 o 
 -37  -1   4       14.84      -15.52     25.33 o 
 -35  -1   4     2561.78     2625.35     57.83 o 
 -33  -1   4     3795.37     3800.07     44.49 o 
 -31  -1   4      172.82      159.24     20.59 o 
 -29  -1   4     3496.90     3320.91     51.10 o 
 -27  -1   4     1370.46     1376.96     66.94 o 
 -25  -1   4      175.92      161.66     27.81 o 
 -23  -1   4     2832.10     2758.90     60.21 o 
 -21  -1   4     2465.28     2297.79     80.65 o 
 -19  -1   4     1772.44     1605.36    108.24 o 
 -17  -1   4     4300.87     4881.24    116.06 o 
 -15  -1   4     4048.10     4506.99    176.84 o 
 -13  -1   4     1120.36     1140.59     63.70 o 
 -11  -1   4     3543.41     3490.83     92.31 o 
  -9  -1   4    11154.68    11134.63    148.98 o 
  -7  -1   4    11393.17    11392.97    112.11 o 
  -5  -1   4     8136.83     8126.94     82.19 o 
  -3  -1   4     1420.73     1371.56     25.71 o 
  -1  -1   4      569.14      543.16     26.59 o 
   1  -1   4       31.57       32.93     17.86 o 
   3  -1   4      896.68      885.31     23.32 o 
   5  -1   4     2824.15     2675.99     49.84 o 
   7  -1   4     1287.22     1252.44     22.77 o 
   9  -1   4      430.65      389.28     24.46 o 
  11  -1   4     1212.84     1149.46     32.71 o 
  13  -1   4     2803.58     2881.06     97.12 o 
  15  -1   4     4222.85     4311.88     74.09 o 
  17  -1   4     2994.34     3013.77     84.45 o 
  19  -1   4     6403.99     6425.90    132.78 o 
  21  -1   4     3009.02     2972.79     65.44 o 
  23  -1   4     2803.76     2701.48     57.78 o 
  25  -1   4     4497.84     4357.84     57.52 o 
  27  -1   4     2186.16     2114.65     60.35 o 
  29  -1   4     2983.00     2808.16     54.96 o 
  31  -1   4     5832.73     5557.59     84.16 o 
  33  -1   4      254.75      227.07     27.11 o 
  35  -1   4     3718.42     3739.71     97.13 o 
  37  -1   4     3943.86     4078.31     63.46 o 
  39  -1   4      526.80      482.01     34.33 o 
  41  -1   4      566.73      562.35     30.38 o 
  43  -1   4      786.82      678.76     37.73 o 
  45  -1   4      235.11      148.79     25.48 o 
  47  -1   4      808.57      772.48    123.78 o 
 -50   0   4        9.81       -7.93     24.16 o 
 -48   0   4      215.64      243.73     49.87 o 
 -46   0   4      123.19      108.04     32.58 o 
 -44   0   4      274.38      252.20     37.71 o 
 -42   0   4      235.36      212.90     23.84 o 
 -40   0   4      176.22      197.57     25.81 o 
 -38   0   4      266.90      248.24     24.21 o 
 -36   0   4       10.05       13.48     21.01 o 
 -34   0   4        2.09       -4.65     20.33 o 
 -32   0   4      436.32      456.96     23.48 o 
 -30   0   4     1576.81     1531.75     45.04 o 
 -28   0   4     4096.38     4579.95    164.73 o 
 -26   0   4     9853.98    11107.46    256.47 o 
 -24   0   4     4526.77     4750.15    132.08 o 
 -22   0   4      405.18      316.03     27.10 o 
 -20   0   4      441.03      448.39     37.82 o 
 -18   0   4     3777.42     3879.88    117.02 o 
 -16   0   4      809.60      858.58     48.61 o 
 -14   0   4     7922.09     8787.42    159.67 o 
 -12   0   4     1661.84     1818.58     55.57 o 
 -10   0   4    98522.29   106674.44   1158.62 o 
  -8   0   4   157192.03   165881.98    738.49 o 
  -6   0   4    35622.05    34146.20    580.51 o 
  -4   0   4    12361.72    14196.07    204.47 o 
  -2   0   4    40211.51    41541.63    529.65 o 
   0   0   4    12291.95    12040.20    265.16 o 
   2   0   4    32573.63    32636.92    169.25 o 
   4   0   4   185752.06   184772.80   1623.07 o 
   8   0   4     1730.54     2046.69     64.27 o 
  10   0   4    19921.13    18481.05    521.43 o 
  12   0   4    21000.88    19731.24    378.74 o 
  14   0   4      260.19      173.61     20.23 o 
  16   0   4    12326.75    12670.90    124.92 o 
  18   0   4    17164.16    17022.18    171.25 o 
  20   0   4      849.50      778.73     47.38 o 
  22   0   4    10657.39    10988.18    128.32 o 
  24   0   4     9982.61     9644.48    150.89 o 
  26   0   4     3646.95     3519.56     51.65 o 
  28   0   4      194.14      131.19     28.64 o 
  30   0   4     4016.06     3747.58     65.85 o 
  32   0   4     2357.59     2259.00     52.84 o 
  34   0   4      425.16      430.16     29.63 o 
  36   0   4      486.31      471.28     36.07 o 
  38   0   4       14.88       18.97     28.57 o 
  40   0   4     4731.92     4803.71     83.24 o 
  42   0   4     3386.49     3461.61     62.80 o 
  44   0   4        5.66       35.18     31.24 o 
  46   0   4        2.15       -0.11     26.75 o 
  48   0   4      228.80      182.89    131.69 o 
  50   0   4       67.52       49.75     35.19 o 
 -49   1   4     2036.91     1765.73     57.31 o 
 -47   1   4      929.30      993.58     38.21 o 
 -45   1   4      789.90      921.15     37.20 o 
 -43   1   4      953.11     1039.45     42.62 o 
 -41   1   4     1793.05     1895.26     49.48 o 
 -39   1   4     2349.97     2516.23     57.10 o 
 -37   1   4        5.33        9.23     28.83 o 
 -35   1   4     2867.12     2920.37     82.07 o 
 -33   1   4     3961.79     3874.07     80.26 o 
 -31   1   4      182.94      171.73     32.07 o 
 -29   1   4     3567.37     3553.71     98.80 o 
 -27   1   4     1256.19     1273.91     48.64 o 
 -25   1   4      152.61      188.38     50.17 o 
 -23   1   4     3198.42     3327.94    117.55 o 
 -21   1   4     2786.94     2881.81     91.38 o 
 -19   1   4     1930.33     1928.69    102.51 o 
 -17   1   4     3944.69     4475.45     80.91 o 
 -15   1   4     4430.08     4829.98     98.17 o 
 -13   1   4     1199.89     1236.38     58.68 o 
 -11   1   4     3331.04     3301.73     56.07 o 
  -9   1   4    10868.14    10599.46     94.64 o 
  -7   1   4    11300.32    10972.23    114.39 o 
  -5   1   4     8213.83     8630.88    170.21 o 
  -3   1   4     1448.45     1412.56     56.62 o 
  -1   1   4      570.55      568.15     26.49 o 
   1   1   4       32.50       33.16     25.67 o 
   3   1   4      881.58      934.64     40.78 o 
   5   1   4     2725.68     2659.62     65.22 o 
   7   1   4     1222.06     1209.68     35.06 o 
   9   1   4      379.62      304.47     23.09 o 
  11   1   4     1039.27      933.35     45.72 o 
  13   1   4     2528.41     2651.66    106.66 o 
  15   1   4     4226.95     4222.65     79.22 o 
  17   1   4     2750.91     2553.83    138.95 o 
  19   1   4     6165.53     6223.46    128.90 o 
  21   1   4     3155.38     3124.78     69.60 o 
  23   1   4     2789.86     2714.78     56.96 o 
  25   1   4     4548.47     4383.26     72.86 o 
  27   1   4     2205.65     2047.58     57.12 o 
  29   1   4     3238.96     3106.04     63.82 o 
  31   1   4     5602.50     5682.69     89.15 o 
  33   1   4      254.64      214.29     43.68 o 
  35   1   4     3473.05     3514.79    186.96 o 
  37   1   4     3951.48     4017.11     64.51 o 
  39   1   4      452.06      426.88     34.34 o 
  41   1   4      752.47      765.28     53.51 o 
  43   1   4      584.82      549.17     36.26 o 
  45   1   4      263.00      307.76     38.16 o 
  47   1   4      897.89      914.59     48.91 o 
  49   1   4      303.71      248.46     29.28 o 
 -48   2   4       54.30       59.04     22.58 o 
 -46   2   4      353.35      306.25     49.49 o 
 -44   2   4      715.20      640.17     66.99 o 
 -42   2   4        0.58      -25.80     25.80 o 
 -40   2   4       45.03       69.05     30.15 o 
 -38   2   4       29.65       27.30     33.52 o 
 -36   2   4      806.01      868.91     54.57 o 
 -34   2   4     1525.04     1535.85     77.42 o 
 -32   2   4      272.27      269.77     35.40 o 
 -30   2   4      477.69      559.14     45.69 o 
 -28   2   4     5882.16     5874.17    124.46 o 
 -26   2   4     3457.73     3617.41    117.76 o 
 -24   2   4     3382.73     3386.21     94.35 o 
 -22   2   4     6708.22     6975.14    218.28 o 
 -20   2   4     3964.71     3765.37     87.97 o 
 -18   2   4     3326.53     3700.09     86.27 o 
 -16   2   4    18517.07    19059.70    317.18 o 
 -14   2   4     7984.96     8348.68    165.30 o 
 -12   2   4     1962.99     2393.94     74.77 o 
 -10   2   4    23928.59    25573.08    479.11 o 
  -8   2   4     3791.32     3917.73    149.74 o 
  -6   2   4     7825.17     8948.26    112.89 o 
  -4   2   4    22666.05    23778.00    282.13 o 
  -2   2   4      118.58      255.08     24.61 o 
   0   2   4    19523.35    20193.84    222.50 o 
   2   2   4     2449.60     1831.24     45.88 o 
   4   2   4     1656.37     1261.66     60.59 o 
   6   2   4     4854.90     4847.39     99.52 o 
   8   2   4     1564.82     1734.51     66.13 o 
  10   2   4    13600.85    14094.52    143.68 o 
  12   2   4    23222.88    24039.78    357.96 o 
  14   2   4     1310.32     1290.39     85.05 o 
  16   2   4      574.45      527.82     39.43 o 
  18   2   4      224.26      201.03     29.56 o 
  20   2   4     7720.64     8191.67    166.03 o 
  22   2   4     4808.37     5014.58     72.06 o 
  24   2   4      191.90      175.39     47.02 o 
  26   2   4     8110.89     7867.21    177.47 o 
  28   2   4      437.43      430.26     71.42 o 
  30   2   4     2777.49     2858.27     78.96 o 
  32   2   4     2107.45     2204.76     61.39 o 
  34   2   4     1238.75     1399.05     71.23 o 
  36   2   4      510.95      540.81     41.66 o 
  38   2   4      110.89      178.56     43.17 o 
  40   2   4     2108.46     2388.17     91.42 o 
  42   2   4      805.68      818.50     71.32 o 
  44   2   4      156.87      174.02     53.09 o 
  46   2   4      568.76      554.34     43.07 o 
  48   2   4      620.93      483.55    147.08 o 
 -45   3   4      581.66      508.92     30.92 o 
 -43   3   4      160.13      117.44     49.46 o 
 -41   3   4     1745.01     1843.68     66.85 o 
 -39   3   4      462.59      470.78     32.54 o 
 -37   3   4      290.66      332.61     39.44 o 
 -35   3   4     2423.13     2472.85     65.53 o 
 -33   3   4     1905.93     2086.76     78.93 o 
 -31   3   4       18.37       33.06     47.83 o 
 -29   3   4     2131.08     2188.15     85.45 o 
 -27   3   4     7192.61     6967.77    125.39 o 
 -25   3   4      460.30      408.93     50.86 o 
 -23   3   4     2717.73     2786.22    123.35 o 
 -21   3   4     4345.49     4321.26    136.82 o 
 -19   3   4      413.08      424.35     71.18 o 
 -17   3   4      942.21      830.58    213.79 o 
 -15   3   4      500.66      673.36     84.54 o 
 -13   3   4       54.00      193.14     64.21 o 
 -11   3   4      782.65      829.09     62.78 o 
  -9   3   4      332.71      370.71     52.18 o 
  -7   3   4      535.87      548.99     70.77 o 
  -5   3   4      705.70      707.17     74.36 o 
  -3   3   4      223.72      217.11     53.41 o 
  -1   3   4      270.54      243.06     59.46 o 
   1   3   4      189.84      188.24     39.37 o 
   3   3   4      316.50      347.30     70.35 o 
   5   3   4       81.95       76.18     44.51 o 
   7   3   4       20.97       -6.98     34.77 o 
   9   3   4      375.29      345.48     67.81 o 
  11   3   4      403.93      272.77     74.59 o 
  13   3   4      726.67      682.00     45.54 o 
  15   3   4      191.97      187.51     45.36 o 
  17   3   4      734.73      620.52     64.00 o 
  19   3   4      536.62      539.26     54.10 o 
  21   3   4      670.23      648.65    126.73 o 
  23   3   4      752.08      670.83     72.89 o 
  25   3   4     6896.95     6912.16    171.13 o 
  27   3   4      707.69      797.01     78.22 o 
  29   3   4      134.29       76.60     58.14 o 
  31   3   4     1456.31     1410.06     78.93 o 
  33   3   4      114.63      101.77     33.46 o 
  35   3   4      590.94      523.44     79.69 o 
  37   3   4      838.41      931.77    109.66 o 
  39   3   4      870.07      861.31     72.67 o 
  41   3   4      145.71      189.36     41.66 o 
  43   3   4      154.45      108.20     51.19 o 
 -40   4   4       82.07      108.97     40.22 o 
 -38   4   4      721.51      730.81    100.77 o 
 -36   4   4      121.23       53.57     48.92 o 
 -34   4   4      446.26      366.97    106.55 o 
 -32   4   4      820.91      722.82     96.58 o 
 -30   4   4     1113.04      948.95    114.84 o 
 -28   4   4     1563.49     1654.61    101.65 o 
 -26   4   4      136.01       96.48     41.62 o 
 -24   4   4     1240.87     1308.58     62.17 o 
 -22   4   4     8264.03     8510.95    197.00 o 
 -20   4   4     2565.28     2545.84    116.73 o 
 -18   4   4      843.46      701.66     80.58 o 
  -8   4   4      461.75      274.62    179.55 o 
  -6   4   4     1481.63     1765.01    172.44 o 
  -4   4   4     1800.28     1442.52    203.64 o 
  -2   4   4     1655.33     1911.76    134.22 o 
   0   4   4     6554.35     5864.94    210.49 o 
   2   4   4     9779.92     8249.93    336.69 o 
   4   4   4     6568.29     5633.24    138.59 o 
   6   4   4    16421.56    15798.99    391.39 o 
  12   4   4    15043.35    14894.30    216.29 o 
  14   4   4     5181.90     4889.69    131.30 o 
  16   4   4     9249.17     9668.16    178.73 o 
  18   4   4     2078.03     2058.37     96.73 o 
  20   4   4      593.47      516.97     67.02 o 
  22   4   4     1683.52     1679.20     89.79 o 
  24   4   4     3412.94     3443.39    117.81 o 
  30   4   4     2247.35     2143.54    103.25 o 
  32   4   4      803.81      836.99     71.99 o 
  34   4   4      216.34      220.45     52.53 o 
  36   4   4     3243.24     2943.34    311.26 o 
  38   4   4      408.18      342.50     81.00 o 
  40   4   4     1188.11     1226.36     62.45 o 
  42   4   4      226.96      187.92     31.30 o 
 -31   5   4        3.46      -13.40     39.79 o 
 -29   5   4      281.85      247.96     47.84 o 
 -27   5   4      231.94      221.54     51.97 o 
 -25   5   4       76.04       84.59     53.76 o 
 -23   5   4      409.98      490.14     72.90 o 
 -21   5   4      651.34      669.29     69.18 o 
 -19   5   4     1243.10     1213.13     85.14 o 
 -17   5   4      303.79      326.67     60.66 o 
 -15   5   4      309.47      292.03     59.83 o 
 -13   5   4      161.99      207.17     59.18 o 
 -11   5   4      505.79      530.78     63.05 o 
  27   5   4       60.04       24.19     42.98 o 
  29   5   4     1525.78     1472.90     71.74 o 
  31   5   4      248.77      259.11     37.73 o 
  35   5   4     1101.84     1091.21     51.63 o 
  20   6   4      470.57      395.21     48.23 o 
  -3  -7   5      205.78      258.93     31.19 o 
   1  -7   5       63.39       30.43     22.24 o 
   3  -7   5      508.86      431.58     36.13 o 
   5  -7   5      271.48      320.76     40.92 o 
 -26  -6   5      114.46      125.08     33.50 o 
 -24  -6   5      241.55      245.27     27.99 o 
 -22  -6   5      155.51      157.58     35.37 o 
 -20  -6   5      673.38      778.96     44.30 o 
 -18  -6   5      104.76      129.81     24.78 o 
 -16  -6   5      333.81      327.93     27.21 o 
 -14  -6   5      108.05      136.65     26.72 o 
 -12  -6   5       62.84       88.59     27.82 o 
 -10  -6   5      436.98      459.08     32.87 o 
  -8  -6   5       84.10       83.30     31.22 o 
  -6  -6   5        3.20       13.71     32.59 o 
  -4  -6   5      117.92      109.09     36.17 o 
  -2  -6   5      274.46      286.13     35.79 o 
   0  -6   5      296.25      336.49     32.13 o 
   2  -6   5      268.53      266.79     30.71 o 
   4  -6   5      197.08      179.74     25.66 o 
   6  -6   5      140.38      155.48     26.37 o 
   8  -6   5       73.38       41.55     24.78 o 
  10  -6   5      268.96      301.73     26.18 o 
  12  -6   5      184.63      122.36     29.17 o 
  14  -6   5      438.09      418.77     30.11 o 
  16  -6   5      487.63      539.61     38.70 o 
  18  -6   5      394.82      422.08     32.00 o 
  20  -6   5       80.64       61.67     24.99 o 
  22  -6   5      448.29      430.69     36.29 o 
  24  -6   5      514.70      512.54     34.19 o 
 -35  -5   5      301.39      301.88     32.65 o 
 -33  -5   5      594.32      660.03     23.68 o 
 -31  -5   5      536.84      581.24     25.34 o 
 -29  -5   5      304.78      285.99     24.56 o 
 -27  -5   5     1026.77     1167.71     31.75 o 
 -25  -5   5     1434.16     1462.24     30.94 o 
 -23  -5   5     1550.04     1592.29     37.32 o 
 -21  -5   5     2501.96     2777.09     66.60 o 
 -19  -5   5      347.48      390.65     27.39 o 
 -17  -5   5      760.65      771.01     30.21 o 
 -15  -5   5     2860.66     3072.30     38.09 o 
 -13  -5   5      350.89      347.47     24.19 o 
 -11  -5   5      115.44      115.29     23.22 o 
  -9  -5   5     1843.56     2019.23     33.13 o 
  -7  -5   5     2777.59     2793.26     36.25 o 
  -5  -5   5     1596.81     1708.54     32.41 o 
  -3  -5   5     6875.52     7433.05     59.69 o 
  -1  -5   5     5196.75     5212.57     49.39 o 
   1  -5   5     2412.77     2579.44     39.41 o 
   3  -5   5    39851.33    40441.69    191.13 o 
   5  -5   5     4196.06     4155.89     59.88 o 
   7  -5   5      956.13      881.87     31.00 o 
   9  -5   5     7810.29     8068.85     84.15 o 
  11  -5   5     2035.52     2131.90     41.43 o 
  13  -5   5     3108.44     3108.51     42.86 o 
  15  -5   5     1861.50     1920.34     45.82 o 
  17  -5   5     2350.03     2475.71     48.82 o 
  19  -5   5      170.14      162.52     28.10 o 
  21  -5   5      107.24      116.23     26.84 o 
  23  -5   5     2213.70     2299.94     78.60 o 
  25  -5   5      291.88      261.41     24.27 o 
  27  -5   5     2349.71     2294.65     88.89 o 
  29  -5   5     1415.40     1514.42     40.39 o 
  31  -5   5       85.49       76.21     23.29 o 
  33  -5   5      749.05      751.47     27.34 o 
  35  -5   5      409.24      397.28     37.40 o 
 -40  -4   5      267.02      229.22     28.68 o 
 -38  -4   5       93.77       88.71     15.71 o 
 -36  -4   5     1182.49     1226.16     52.32 o 
 -34  -4   5      637.60      648.19     29.99 o 
 -32  -4   5      202.33      243.39     23.47 o 
 -30  -4   5     2856.41     2990.83     52.15 o 
 -28  -4   5      954.01     1125.62     34.88 o 
 -26  -4   5      524.86      436.12     30.69 o 
 -24  -4   5      158.45      115.76     28.33 o 
 -22  -4   5      738.14      622.27     32.95 o 
 -20  -4   5     2898.92     2953.50     63.70 o 
 -18  -4   5     1323.02     1278.47     32.17 o 
 -16  -4   5     1440.45     1407.58     30.53 o 
 -14  -4   5      217.92      226.04     21.30 o 
 -12  -4   5      399.08      378.43     21.31 o 
 -10  -4   5      322.97      350.12     19.28 o 
  -8  -4   5      848.74      823.02     22.10 o 
  -6  -4   5      136.66      126.92     18.39 o 
  -4  -4   5      144.73      142.11     18.36 o 
  -2  -4   5      116.48      124.06     20.29 o 
   0  -4   5      328.10      298.38     24.07 o 
   2  -4   5       25.40       32.45     21.64 o 
   4  -4   5      649.92      589.78     27.21 o 
   6  -4   5      582.10      556.98     24.38 o 
   8  -4   5      266.24      253.91     21.31 o 
  10  -4   5      373.67      361.57     21.78 o 
  12  -4   5     1017.94     1021.08     27.28 o 
  14  -4   5      181.58      153.83     26.35 o 
  16  -4   5     3811.96     3888.85     68.10 o 
  18  -4   5      555.42      558.62     40.13 o 
  20  -4   5      797.83      784.05     42.07 o 
  22  -4   5     1947.31     1988.49     59.54 o 
  24  -4   5      807.85      851.89     44.03 o 
  26  -4   5      210.57      225.14     37.58 o 
  28  -4   5      122.98       91.10     34.60 o 
  30  -4   5     3156.72     3347.33     79.16 o 
  32  -4   5      241.69      219.58     31.98 o 
  34  -4   5      463.77      452.27     33.45 o 
  36  -4   5      369.59      305.95     54.49 o 
  38  -4   5     1031.09      999.39     52.05 o 
  40  -4   5      748.63      630.38     40.09 o 
 -43  -3   5      169.52      162.49     25.75 o 
 -41  -3   5      234.55      283.12     32.32 o 
 -39  -3   5      493.68      560.18     29.85 o 
 -37  -3   5     1138.38     1258.29     57.67 o 
 -35  -3   5      359.34      424.48     27.80 o 
 -33  -3   5      133.63      121.40     24.47 o 
 -31  -3   5      187.85      256.67     25.81 o 
 -29  -3   5      707.42      792.73     30.87 o 
 -27  -3   5      217.47      184.92     25.62 o 
 -25  -3   5     4872.82     4712.01     54.24 o 
 -23  -3   5     2904.98     2838.14     38.15 o 
 -21  -3   5     1593.01     1522.63     39.32 o 
 -19  -3   5     1074.52     1001.57     32.01 o 
 -17  -3   5     7810.70     7541.12    127.40 o 
 -15  -3   5     2129.21     2141.57     78.57 o 
 -13  -3   5     2730.56     2645.79     73.40 o 
 -11  -3   5     1204.20     1327.95     49.25 o 
  -9  -3   5     4000.58     3998.30     66.34 o 
  -7  -3   5     1245.02     1222.64     43.94 o 
  -5  -3   5     7755.50     9006.09    103.98 o 
  -3  -3   5     3693.54     4220.41     78.75 o 
  -1  -3   5     4285.90     4680.34     89.69 o 
   1  -3   5     1990.19     2143.62     79.31 o 
   3  -3   5      680.24      692.15     40.06 o 
   5  -3   5     1902.91     1789.70     45.47 o 
   7  -3   5     5398.07     5598.36     85.04 o 
   9  -3   5       24.37       58.60     25.40 o 
  11  -3   5     6667.24     7045.10    168.44 o 
  13  -3   5      730.57      707.08     34.54 o 
  15  -3   5      730.49      828.61     41.04 o 
  17  -3   5     1119.26      985.56     54.28 o 
  19  -3   5      561.57      608.60     34.23 o 
  21  -3   5     7717.71     7346.86    129.10 o 
  23  -3   5      317.32      321.43     28.81 o 
  25  -3   5     7593.91     7310.82    129.07 o 
  27  -3   5     4236.33     4311.69     91.47 o 
  29  -3   5      477.16      538.27     35.47 o 
  31  -3   5     2647.60     2749.60     53.53 o 
  33  -3   5     1458.66     1567.50     43.73 o 
  35  -3   5      106.76      103.87     29.03 o 
  37  -3   5      478.75      523.40     34.69 o 
  39  -3   5      220.23      193.60     27.68 o 
  41  -3   5      297.67      330.85     28.77 o 
  43  -3   5      519.09      435.55     32.09 o 
 -48  -2   5     1322.32     1248.66     57.82 o 
 -46  -2   5      985.62      968.22     47.35 o 
 -44  -2   5      546.86      524.13     25.37 o 
 -42  -2   5     2375.23     2687.69     73.89 o 
 -40  -2   5     1135.57     1242.48     34.50 o 
 -38  -2   5      273.44      305.51     27.71 o 
 -36  -2   5     2034.60     2220.44     41.01 o 
 -34  -2   5      421.31      404.92     28.04 o 
 -32  -2   5      519.14      510.27     27.46 o 
 -30  -2   5     1065.11     1055.39     33.87 o 
 -28  -2   5     7409.07     7119.70    160.18 o 
 -26  -2   5     1173.02     1003.58     33.47 o 
 -24  -2   5      363.46      324.71     36.68 o 
 -22  -2   5     2053.63     1883.40     57.42 o 
 -20  -2   5      369.94      350.42     25.51 o 
 -18  -2   5     3930.47     3824.43    100.42 o 
 -16  -2   5     2297.88     2229.25     39.13 o 
 -14  -2   5       67.64       59.49     25.31 o 
 -12  -2   5      140.59       74.66     44.50 o 
 -10  -2   5      220.73      297.28     48.40 o 
  -8  -2   5     1612.05     1657.58     53.83 o 
  -6  -2   5      508.51      579.75     39.25 o 
  -4  -2   5     1560.08     1715.83     51.01 o 
  -2  -2   5      813.16      825.09     35.61 o 
   0  -2   5       62.67       74.03     22.23 o 
   2  -2   5      572.20      482.97     30.23 o 
   4  -2   5     1004.34      918.11     45.12 o 
   6  -2   5     1871.60     1895.98     56.15 o 
   8  -2   5      301.97      345.06     34.11 o 
  10  -2   5     1674.07     1657.21     64.25 o 
  12  -2   5     1963.53     1893.81     66.52 o 
  14  -2   5      103.22      127.86     24.54 o 
  16  -2   5      495.54      451.83     27.74 o 
  18  -2   5      570.45      535.36     28.14 o 
  20  -2   5        1.57       26.47     25.12 o 
  22  -2   5      483.06      421.56     31.70 o 
  24  -2   5     1793.79     1619.12     60.85 o 
  26  -2   5     1374.76     1217.10     30.37 o 
  28  -2   5      952.74      879.92     33.09 o 
  30  -2   5      444.27      441.39     26.53 o 
  32  -2   5     2272.83     2110.46     46.74 o 
  34  -2   5     1992.74     1920.96     45.50 o 
  36  -2   5     8303.21     8647.66    208.82 o 
  38  -2   5     1210.13     1217.48     41.59 o 
  40  -2   5      327.31      339.38     30.41 o 
  42  -2   5      886.96      933.77     72.14 o 
  44  -2   5      910.88      967.98     92.68 o 
  46  -2   5       30.10       27.10     19.24 o 
 -49  -1   5       25.65       13.00     17.92 o 
 -47  -1   5      237.26      194.82     19.59 o 
 -45  -1   5      202.30      217.63     22.38 o 
 -43  -1   5       47.56       53.98     25.83 o 
 -41  -1   5      694.78      729.38     31.79 o 
 -39  -1   5      229.20      245.07     28.56 o 
 -37  -1   5      209.06      192.78     26.47 o 
 -35  -1   5     2564.34     2646.41     47.90 o 
 -33  -1   5      593.43      671.00     27.15 o 
 -31  -1   5     3738.15     3687.50     40.87 o 
 -29  -1   5     1752.93     1715.53     31.17 o 
 -27  -1   5     2995.93     3046.48    111.73 o 
 -25  -1   5     7537.62     7339.35    229.15 o 
 -23  -1   5     4446.46     4261.38    102.53 o 
 -21  -1   5    23435.39    23461.37    474.16 o 
 -19  -1   5     3799.99     3580.34    145.62 o 
 -17  -1   5    31975.70    33919.75   1114.12 o 
 -15  -1   5     2458.35     2162.81     98.07 o 
 -13  -1   5     1867.87     1739.84    103.56 o 
 -11  -1   5     4053.30     3901.31     93.55 o 
  -9  -1   5    10606.60    10089.42    268.74 o 
  -7  -1   5     6174.14     6209.43    106.27 o 
  -5  -1   5      596.88      777.79     27.71 o 
  -3  -1   5    23581.33    22108.55    395.68 o 
  -1  -1   5      896.67      968.45     31.04 o 
   1  -1   5     9053.70     8738.51    165.27 o 
   3  -1   5    44046.10    44431.86    915.86 o 
   5  -1   5    81471.05    79265.75   1537.39 o 
   7  -1   5    10854.39    10958.94    193.48 o 
   9  -1   5    17863.22    18159.82    431.76 o 
  11  -1   5    22709.62    22796.34    482.29 o 
  13  -1   5      660.74      740.91     29.09 o 
  15  -1   5     9672.03     9610.55    208.19 o 
  17  -1   5     9249.33     9094.43    234.78 o 
  19  -1   5     8599.30     9018.56    167.88 o 
  21  -1   5     5578.87     5412.93    167.40 o 
  23  -1   5     5222.76     5156.26    117.30 o 
  25  -1   5     2069.75     2007.13     78.35 o 
  27  -1   5     2122.39     1962.63     48.02 o 
  29  -1   5     8468.60     8001.12    155.33 o 
  31  -1   5       99.48      113.73     28.30 o 
  33  -1   5     3949.67     3730.64     60.36 o 
  35  -1   5      815.21      831.70     38.95 o 
  37  -1   5      667.51      663.62     37.43 o 
  39  -1   5      827.51      888.06     34.48 o 
  41  -1   5      116.79      127.01     25.60 o 
  43  -1   5      632.48      627.71     33.53 o 
  45  -1   5     1006.65      936.97     38.23 o 
  47  -1   5      494.95      389.89    117.45 o 
 -50   0   5        0.84       16.31     22.86 o 
 -48   0   5      408.33      429.17     38.01 o 
 -46   0   5      175.05      214.42     32.12 o 
 -44   0   5      265.92      280.14     31.22 o 
 -42   0   5       34.06        6.07     23.70 o 
 -40   0   5      345.40      387.65     29.94 o 
 -38   0   5      490.26      432.20     23.09 o 
 -36   0   5     2155.71     2022.92     56.38 o 
 -34   0   5     2687.11     2598.61     75.63 o 
 -32   0   5     1860.09     1824.74     41.83 o 
 -30   0   5      996.92     1001.31     27.31 o 
 -28   0   5     1861.42     1729.84     81.33 o 
 -26   0   5       13.69        9.47     23.92 o 
 -24   0   5      743.70      732.81     29.70 o 
 -22   0   5     4741.78     5070.51    133.35 o 
 -20   0   5        7.20       -6.13     27.95 o 
 -18   0   5     1291.01     1296.40     54.18 o 
 -16   0   5     5891.14     6196.24    115.60 o 
 -14   0   5     3346.66     3343.86    101.76 o 
 -12   0   5     1203.42     1110.53     68.79 o 
 -10   0   5      564.80      544.61     48.21 o 
  -8   0   5     1993.35     1901.77     63.20 o 
  -6   0   5      869.08      907.59     32.23 o 
  -4   0   5      496.87      512.16     37.23 o 
  -2   0   5      118.91      120.28     38.48 o 
   0   0   5       23.08        1.40     33.92 o 
   2   0   5       95.34       91.81     20.12 o 
   4   0   5      263.95      261.01     18.35 o 
   6   0   5      531.77      555.22     29.14 o 
   8   0   5     2494.98     2512.49     40.61 o 
  10   0   5     5103.27     5053.79    106.79 o 
  12   0   5      565.42      706.33     30.80 o 
  14   0   5     6023.37     6067.56    167.65 o 
  16   0   5    16514.24    17044.18    306.21 o 
  18   0   5     3765.28     3776.40     79.76 o 
  20   0   5       26.94       -0.39     25.77 o 
  22   0   5      648.51      594.02     32.32 o 
  24   0   5      375.34      347.61     28.39 o 
  26   0   5     1048.57     1013.99     48.46 o 
  28   0   5     2730.66     2658.21     89.30 o 
  30   0   5     4622.59     4474.25    138.68 o 
  32   0   5      813.51      811.84     36.69 o 
  34   0   5        7.23       -9.54     33.29 o 
  36   0   5      620.34      502.95     40.32 o 
  38   0   5        0.82        6.45     32.87 o 
  40   0   5     1323.83     1339.46     52.28 o 
  42   0   5     1102.84     1215.07     48.06 o 
  44   0   5      791.07      774.68     39.70 o 
  46   0   5        1.82      -15.06     20.18 o 
  48   0   5       16.46       11.87     55.15 o 
  50   0   5      146.62      178.89     34.98 o 
 -49   1   5       14.18       21.41     23.04 o 
 -47   1   5      270.47      254.77     29.63 o 
 -45   1   5      191.31      146.11     52.72 o 
 -43   1   5       50.38       68.22     31.11 o 
 -41   1   5      743.72      702.25     39.93 o 
 -39   1   5      233.84      247.05     29.82 o 
 -37   1   5      237.61      178.47     30.50 o 
 -35   1   5     2745.32     2810.60     57.37 o 
 -33   1   5      717.58      785.95     36.54 o 
 -31   1   5     3984.19     3814.11    123.18 o 
 -29   1   5     1928.85     1987.14     99.94 o 
 -27   1   5     2985.22     3107.92     76.22 o 
 -25   1   5     7509.69     7917.73    147.16 o 
 -23   1   5     4444.92     4498.28     70.49 o 
 -21   1   5    23013.41    24462.78    425.55 o 
 -19   1   5     4104.05     4157.15    111.04 o 
 -17   1   5    31347.84    33222.31    219.71 o 
 -15   1   5     2914.60     2722.74     81.42 o 
 -13   1   5     1334.42     1298.65     61.68 o 
 -11   1   5     3935.87     3790.35     86.28 o 
  -9   1   5    12412.98    12185.18     98.57 o 
  -7   1   5     6089.09     5369.80    530.54 o 
  -5   1   5      477.50      623.33     29.99 o 
  -3   1   5    23387.84    22385.59    329.47 o 
  -1   1   5     1044.26     1088.39     45.88 o 
   1   1   5     9406.64     9265.24    109.49 o 
   3   1   5    41137.79    41016.51    467.22 o 
   5   1   5    81424.60    79229.92    702.07 o 
   7   1   5    11049.96    10778.66    221.73 o 
   9   1   5    16748.04    16501.47    129.96 o 
  11   1   5    20573.84    21527.80    391.79 o 
  13   1   5      622.22      677.15     37.37 o 
  15   1   5    10928.73    11019.49    201.13 o 
  17   1   5     8351.20     8230.89    112.22 o 
  19   1   5     8208.40     8580.44    148.33 o 
  21   1   5     5025.58     4830.15    108.67 o 
  23   1   5     5526.05     5405.44    199.46 o 
  25   1   5     1942.60     2035.15     64.26 o 
  27   1   5     2648.67     2611.67     97.24 o 
  29   1   5     8514.52     8208.97    181.87 o 
  31   1   5      155.91      196.06     33.69 o 
  33   1   5     4178.59     4172.43     73.11 o 
  35   1   5      698.22      737.69     63.69 o 
  37   1   5      764.31      852.88     46.43 o 
  39   1   5      924.09     1014.18     44.92 o 
  41   1   5       99.73       77.90     31.05 o 
  43   1   5      674.60      805.52     48.44 o 
  45   1   5      900.44      869.17     47.82 o 
  47   1   5      481.52      448.08     40.34 o 
  49   1   5      277.77      238.22     27.68 o 
 -48   2   5     1360.19     1192.22     52.62 o 
 -46   2   5      999.83     1025.38     45.78 o 
 -44   2   5      529.20      480.73     43.19 o 
 -42   2   5     2532.26     2858.47     60.83 o 
 -40   2   5     1238.54     1295.69     60.80 o 
 -38   2   5      260.81      332.32     35.95 o 
 -36   2   5     1931.39     2152.62     56.04 o 
 -34   2   5      560.98      575.19     39.58 o 
 -32   2   5      622.40      623.27     40.76 o 
 -30   2   5     1330.94     1399.12     48.44 o 
 -28   2   5     7678.05     7988.41    130.86 o 
 -26   2   5     1200.70     1240.34    110.33 o 
 -24   2   5      470.17      475.19     63.47 o 
 -22   2   5     1734.89     1711.81     49.37 o 
 -20   2   5      346.38      443.24     39.35 o 
 -18   2   5     3992.33     4092.33     99.04 o 
 -16   2   5     2398.15     2378.48     97.66 o 
 -14   2   5       73.45       78.65     31.01 o 
 -12   2   5      119.37       43.69     38.59 o 
 -10   2   5      267.41      356.90     41.62 o 
  -8   2   5     1668.43     1678.89     62.46 o 
  -6   2   5      509.33      543.42     34.78 o 
  -4   2   5     1507.69     1641.84     40.36 o 
  -2   2   5      807.89      800.76     44.27 o 
   0   2   5       58.83       44.41     34.45 o 
   2   2   5      570.19      539.93     49.64 o 
   4   2   5     1034.70      966.00     58.51 o 
   6   2   5     1924.36     1890.93    142.44 o 
   8   2   5      315.07      317.59     39.36 o 
  10   2   5     1528.81     1463.17     57.01 o 
  12   2   5     1767.66     1921.47     78.52 o 
  14   2   5       99.56      164.61     35.02 o 
  16   2   5      573.49      478.01     40.55 o 
  18   2   5      461.95      497.38     31.41 o 
  20   2   5        0.10      119.73     49.69 o 
  22   2   5      599.11      558.06     37.28 o 
  24   2   5     1797.51     1710.68     70.58 o 
  26   2   5     1231.15     1157.81     56.42 o 
  28   2   5      876.20      818.05     85.63 o 
  30   2   5      618.88      660.97     83.42 o 
  32   2   5     1964.08     2008.21    137.36 o 
  34   2   5     1990.53     1919.67     79.83 o 
  36   2   5     8084.38     8646.67    117.33 o 
  38   2   5     1249.49     1366.29     56.59 o 
  40   2   5      288.01      263.95     30.99 o 
  42   2   5      810.82      818.87     45.15 o 
  44   2   5      959.45      978.96     49.97 o 
  46   2   5       46.06       71.16     35.28 o 
 -45   3   5       49.11       98.25     25.28 o 
 -43   3   5      180.35      204.99     51.21 o 
 -41   3   5      201.65      226.95     28.28 o 
 -39   3   5      506.17      571.18     50.65 o 
 -37   3   5     1203.06     1174.30     83.65 o 
 -35   3   5      325.98      325.15     37.11 o 
 -33   3   5      122.24      182.85     38.34 o 
 -31   3   5      183.51      232.50     52.22 o 
 -29   3   5      516.17      507.81     54.87 o 
 -27   3   5      200.64      194.10     50.18 o 
 -25   3   5     4348.72     4368.39     99.33 o 
 -23   3   5     2966.55     3022.63     81.29 o 
 -21   3   5     1505.87     1475.56     61.40 o 
 -19   3   5     1277.69     1285.35     75.62 o 
 -17   3   5     8098.11     8178.22    340.01 o 
 -15   3   5     2260.52     2395.19     74.82 o 
 -13   3   5     3111.67     3205.32    103.39 o 
 -11   3   5      904.19      950.42     78.87 o 
  -9   3   5     4140.73     4278.70    130.80 o 
  -7   3   5     1129.22      997.94     76.32 o 
  -5   3   5     8223.15     9327.84    186.48 o 
  -3   3   5     3889.20     4312.19    130.42 o 
  -1   3   5     4167.71     4200.31    170.13 o 
   1   3   5     1993.40     1853.91     76.08 o 
   3   3   5      797.38      754.90     50.40 o 
   5   3   5     1920.90     1813.27     76.26 o 
   7   3   5     5440.69     5500.46    124.52 o 
   9   3   5       27.84       42.16     48.15 o 
  11   3   5     6435.90     6638.16    273.68 o 
  13   3   5      846.68      817.26    106.05 o 
  15   3   5      570.01      682.83     81.38 o 
  17   3   5     1030.71      892.30     66.98 o 
  19   3   5      633.25      733.19     73.76 o 
  21   3   5     7357.08     7725.09    175.68 o 
  23   3   5      381.71      461.35     75.31 o 
  25   3   5     8224.51     8339.33    189.62 o 
  27   3   5     4114.66     4606.43    147.72 o 
  29   3   5      512.78      695.56     81.21 o 
  31   3   5     2320.66     2312.04     76.40 o 
  33   3   5     1591.96     1814.63     89.14 o 
  35   3   5      102.03       81.96     32.78 o 
  37   3   5      438.56      440.15     41.24 o 
  39   3   5      288.66      295.95     33.31 o 
  41   3   5      313.26      308.16     71.69 o 
  43   3   5      558.99      516.08     52.53 o 
 -40   4   5      265.30      284.33     44.52 o 
 -38   4   5      118.57      210.25     53.91 o 
 -36   4   5     1074.27     1188.13     71.22 o 
 -34   4   5      578.54      532.54     65.31 o 
 -32   4   5      191.39      166.15     67.03 o 
 -30   4   5     2847.22     3053.74    120.98 o 
 -28   4   5      905.70     1011.91     87.09 o 
 -26   4   5      396.79      310.12     75.42 o 
 -24   4   5      191.19      127.76     66.34 o 
 -22   4   5      668.01      561.88     76.32 o 
 -20   4   5     3079.01     3217.48    126.58 o 
 -18   4   5     1340.35     1161.26     89.25 o 
 -16   4   5     1303.31     1431.26     90.64 o 
 -14   4   5      250.87      254.62     60.21 o 
 -12   4   5      417.02      436.13     60.28 o 
 -10   4   5      359.06      298.18     55.18 o 
  -2   4   5      124.94       30.35    185.22 o 
   0   4   5      374.69      641.37    188.80 o 
   2   4   5       29.82     -188.56    188.56 o 
  12   4   5     1012.85      989.20     72.15 o 
  14   4   5      140.48      109.12     53.39 o 
  16   4   5     4017.14     3843.08    125.41 o 
  18   4   5      610.51      626.83     71.50 o 
  20   4   5      860.03      860.65     78.23 o 
  22   4   5     2064.95     2011.12     98.46 o 
  24   4   5     1076.01     1047.89     83.21 o 
  26   4   5      272.84      212.33     57.01 o 
  28   4   5       55.52      100.78     48.37 o 
  30   4   5     3252.02     3258.53    115.26 o 
  32   4   5      280.19      171.31    117.37 o 
  34   4   5      349.23      392.84     52.27 o 
  36   4   5      433.85      445.21     57.59 o 
  38   4   5     1118.69     1099.24     70.53 o 
  40   4   5      693.16      638.85     49.05 o 
 -35   5   5      304.49      303.24     34.69 o 
 -29   5   5      285.60      205.06     46.72 o 
 -27   5   5     1058.43     1021.72     68.86 o 
 -25   5   5     1552.78     1540.81     82.17 o 
 -23   5   5     1476.01     1586.57     83.09 o 
 -21   5   5     2824.09     2823.44    109.39 o 
 -19   5   5      503.20      530.41     62.25 o 
 -17   5   5      887.68      846.32     72.91 o 
 -15   5   5     3215.19     3090.59    111.28 o 
 -13   5   5      208.82      210.24     56.77 o 
   9   5   5     6830.32     7141.72    153.23 o 
  11   5   5     2244.02     2242.73     91.47 o 
  27   5   5     2538.57     2371.46     92.09 o 
  29   5   5     1511.94     1397.19     70.67 o 
  35   5   5      422.22      352.95     35.58 o 
 -24  -6   6      816.85      723.44     74.16 o 
 -22  -6   6     1005.89     1073.74     41.40 o 
 -20  -6   6      738.47      765.20     42.42 o 
 -18  -6   6      392.60      257.20     92.48 o 
 -16  -6   6      891.57      843.42    106.29 o 
 -14  -6   6      485.65      589.03     39.20 o 
 -12  -6   6      204.64      255.85     31.57 o 
 -10  -6   6     3397.63     3653.20     56.15 o 
  -8  -6   6      318.78      302.02     34.57 o 
  -6  -6   6     1873.31     2104.76     57.75 o 
  -4  -6   6     2622.26     2831.18     54.77 o 
  -2  -6   6     1631.94     1847.78     60.08 o 
   0  -6   6     1405.58     1556.22     49.74 o 
   2  -6   6      753.35      770.38     36.87 o 
   4  -6   6      947.73      945.23     34.29 o 
   6  -6   6      467.00      464.91     49.12 o 
   8  -6   6     2048.27     2187.54     38.24 o 
  10  -6   6      430.53      535.88     27.33 o 
  12  -6   6      221.25      206.22     24.53 o 
  14  -6   6     1424.86     1374.89     99.99 o 
  16  -6   6       48.67       33.02     23.97 o 
  18  -6   6      440.32      393.66     31.85 o 
  20  -6   6       20.24        8.84     25.18 o 
  22  -6   6      396.69      340.52     53.85 o 
  24  -6   6      655.41      680.31     50.38 o 
 -33  -5   6      389.38      483.63     26.87 o 
 -31  -5   6      244.06      245.11     21.19 o 
 -29  -5   6     1441.26     1580.79     34.46 o 
 -27  -5   6      860.51      917.37     47.70 o 
 -25  -5   6      343.04      349.78     29.49 o 
 -23  -5   6     1250.26     1306.58     52.07 o 
 -21  -5   6      993.53     1004.21     31.27 o 
 -19  -5   6      764.06      777.17     29.18 o 
 -17  -5   6     1209.01     1334.62     31.56 o 
 -15  -5   6     1240.07     1278.87     32.41 o 
 -13  -5   6      229.62      247.79     26.11 o 
 -11  -5   6     1122.76     1168.20     31.36 o 
  -9  -5   6      521.18      529.20     26.67 o 
  -7  -5   6      766.45      834.20     27.02 o 
  -5  -5   6      424.65      442.48     24.82 o 
  -3  -5   6       50.16       55.04     23.55 o 
  -1  -5   6       48.23       26.96     24.51 o 
   1  -5   6      516.25      488.05     29.27 o 
   3  -5   6     1523.59     1498.36     35.26 o 
   5  -5   6      791.65      773.49     35.19 o 
   7  -5   6      647.36      641.39     29.49 o 
   9  -5   6       28.23       20.49     25.35 o 
  11  -5   6      146.60      166.94     26.67 o 
  13  -5   6      336.98      337.00     28.57 o 
  15  -5   6      615.16      674.88     33.92 o 
  17  -5   6       93.67       91.83     30.46 o 
  19  -5   6       45.78       -2.09     32.00 o 
  21  -5   6      313.80      297.39     32.67 o 
  23  -5   6      264.84      241.40     31.70 o 
  25  -5   6      197.25      232.11     29.24 o 
  27  -5   6      412.16      394.59     35.55 o 
  29  -5   6      470.63      424.84     75.24 o 
  31  -5   6      159.65      165.86     27.51 o 
  33  -5   6      176.14      176.30     25.09 o 
 -40  -4   6      345.09      336.03     22.94 o 
 -38  -4   6       91.68       95.50     19.21 o 
 -36  -4   6      680.86      772.44     30.17 o 
 -34  -4   6     2132.49     2261.92     53.77 o 
 -32  -4   6      707.05      718.71     29.36 o 
 -30  -4   6     1031.32     1181.80     36.52 o 
 -28  -4   6       89.49       64.61     25.29 o 
 -26  -4   6      982.30      982.18     34.92 o 
 -24  -4   6      702.69      682.98     29.02 o 
 -22  -4   6      721.01      633.91     27.81 o 
 -20  -4   6        7.43      -11.81     24.67 o 
 -18  -4   6      571.05      553.44     30.66 o 
 -16  -4   6     2331.92     2267.29     39.56 o 
 -14  -4   6      911.68      819.85     26.92 o 
 -12  -4   6      174.50      200.44     20.81 o 
 -10  -4   6     4294.53     4117.69     35.56 o 
  -8  -4   6     3711.33     3622.33     35.15 o 
  -6  -4   6     3515.15     3150.49     36.36 o 
  -4  -4   6    21454.27    20244.24    177.75 o 
  -2  -4   6     1903.13     2083.80     35.34 o 
   0  -4   6     2465.05     2243.53     33.53 o 
   2  -4   6     7460.05     7173.22     95.05 o 
   4  -4   6     4243.54     4294.99     72.94 o 
   6  -4   6     3870.41     3534.15     45.51 o 
   8  -4   6     1394.85     1366.35     30.29 o 
  10  -4   6      155.65      159.04     22.24 o 
  12  -4   6     3631.64     3508.97     59.64 o 
  14  -4   6     3408.66     3476.68     51.05 o 
  16  -4   6    15020.77    14882.70    342.74 o 
  18  -4   6      576.08      571.10     36.02 o 
  20  -4   6     2817.56     2666.53    104.86 o 
  22  -4   6      442.99      383.53     36.21 o 
  24  -4   6     1769.16     1841.95     59.48 o 
  26  -4   6      358.26      459.78     36.62 o 
  28  -4   6     3127.50     3237.27     71.38 o 
  30  -4   6      838.90      816.88     36.80 o 
  32  -4   6      337.75      350.28     29.95 o 
  34  -4   6     1385.61     1495.07     52.06 o 
  36  -4   6      248.12      154.72     36.11 o 
  38  -4   6      792.91      688.60     47.49 o 
  40  -4   6      276.51      254.02     27.65 o 
 -43  -3   6      286.11      309.54     44.96 o 
 -41  -3   6      209.58      294.36     28.82 o 
 -39  -3   6      746.20      884.45     30.62 o 
 -37  -3   6     1209.11     1367.70     39.43 o 
 -35  -3   6      247.25      286.26     24.94 o 
 -33  -3   6      312.31      354.03     26.31 o 
 -31  -3   6      546.77      541.08     32.48 o 
 -29  -3   6      832.84      916.97     31.41 o 
 -27  -3   6      793.42      750.60     29.49 o 
 -25  -3   6      191.07      170.21     23.91 o 
 -23  -3   6      974.43      964.36     29.76 o 
 -21  -3   6     1515.20     1427.39     28.24 o 
 -19  -3   6      974.86      932.22     24.55 o 
 -17  -3   6      355.57      370.80     38.98 o 
 -15  -3   6      146.85      167.85     41.75 o 
 -13  -3   6      260.26      298.94     36.41 o 
 -11  -3   6      307.71      231.60     34.54 o 
  -9  -3   6      100.25      157.28     31.38 o 
  -7  -3   6       44.08       76.08     33.76 o 
  -5  -3   6      552.02      546.67     34.08 o 
  -3  -3   6      209.12      234.37     30.99 o 
  -1  -3   6      174.82      143.32     33.37 o 
   1  -3   6      702.65      673.96     36.46 o 
   3  -3   6      160.11      124.32     28.59 o 
   5  -3   6     1049.97     1077.67     48.54 o 
   7  -3   6      166.81      138.77     31.73 o 
   9  -3   6      110.75       89.95     26.80 o 
  11  -3   6     1146.85     1149.19     47.70 o 
  13  -3   6      532.26      556.43     38.18 o 
  15  -3   6     1118.70      978.71     50.90 o 
  17  -3   6     3694.76     3451.94     52.22 o 
  19  -3   6      948.52      837.54     35.42 o 
  21  -3   6     2529.08     2401.91     48.28 o 
  23  -3   6     1253.63     1198.67     37.61 o 
  25  -3   6     4344.70     4231.03     85.09 o 
  27  -3   6      622.68      572.02     36.16 o 
  29  -3   6     1332.72     1297.22     43.10 o 
  31  -3   6     3201.51     3291.11     55.82 o 
  33  -3   6      670.26      711.68     35.35 o 
  35  -3   6     4900.91     5070.36    123.40 o 
  37  -3   6     2017.76     1943.00    119.61 o 
  39  -3   6      898.02      899.59     55.84 o 
  41  -3   6     1950.58     2056.74     89.94 o 
  43  -3   6     1032.97      912.23     29.66 o 
 -46  -2   6      128.28       97.91     20.73 o 
 -44  -2   6      342.84      331.73     23.31 o 
 -42  -2   6       19.05       15.16     20.52 o 
 -40  -2   6       45.88       47.61     23.83 o 
 -38  -2   6      217.96      239.33     28.25 o 
 -36  -2   6      594.07      600.14     30.67 o 
 -34  -2   6      179.41      217.83     24.73 o 
 -32  -2   6      166.10      178.26     24.79 o 
 -30  -2   6      817.01      794.25     27.42 o 
 -28  -2   6      467.43      501.48     24.14 o 
 -26  -2   6     8402.08     8327.11    165.06 o 
 -24  -2   6       20.18       10.72     22.23 o 
 -22  -2   6     1898.30     1752.57     55.73 o 
 -20  -2   6     5667.37     5359.80    174.69 o 
 -18  -2   6     1071.25     1058.09     41.07 o 
 -16  -2   6     1912.91     1705.81     45.40 o 
 -14  -2   6     1207.89     1274.59     40.53 o 
 -12  -2   6     2263.25     2267.04     53.14 o 
 -10  -2   6     3535.45     3383.76    116.42 o 
  -8  -2   6    13087.20    13731.00    134.10 o 
  -6  -2   6    29330.80    31421.75    263.60 o 
  -4  -2   6      279.29      437.50     35.72 o 
  -2  -2   6     6610.00     6501.45     84.23 o 
   0  -2   6    19564.85    20772.61    411.43 o 
   2  -2   6     4398.04     5111.04    222.76 o 
   4  -2   6     9849.02    10502.58    289.82 o 
   6  -2   6    24121.34    25794.90    634.11 o 
   8  -2   6      356.73      463.78     38.59 o 
  10  -2   6    11604.87    12397.24    323.47 o 
  12  -2   6     5151.08     4971.42     70.43 o 
  14  -2   6     5400.23     5282.38     59.02 o 
  16  -2   6     4115.64     3962.66     70.54 o 
  18  -2   6     1924.84     1813.04     38.21 o 
  20  -2   6     2355.18     2266.75     43.12 o 
  22  -2   6     1775.04     1719.78     40.81 o 
  24  -2   6     5231.48     5056.49    115.41 o 
  26  -2   6     2616.36     2472.55     62.79 o 
  28  -2   6      767.40      751.34     35.17 o 
  30  -2   6     6778.76     6876.53    143.26 o 
  32  -2   6      485.17      445.21     30.44 o 
  34  -2   6       31.54       34.73     28.39 o 
  36  -2   6     2927.94     3091.81     61.21 o 
  38  -2   6      597.37      636.78     38.04 o 
  40  -2   6      235.75      214.17     30.79 o 
  42  -2   6      357.92      309.61     27.74 o 
  44  -2   6      488.75      452.82     40.61 o 
  46  -2   6      457.40      479.89     32.94 o 
 -49  -1   6     2952.58     2802.03     75.50 o 
 -47  -1   6      507.60      466.01     32.09 o 
 -45  -1   6     1681.30     1672.61     56.07 o 
 -43  -1   6      592.47      610.05     43.58 o 
 -41  -1   6      797.69      851.20     34.04 o 
 -39  -1   6      537.56      583.45     31.58 o 
 -37  -1   6      386.90      385.22     28.66 o 
 -35  -1   6      644.32      595.61     29.24 o 
 -33  -1   6      847.94      784.65     27.85 o 
 -31  -1   6      622.26      621.54     22.78 o 
 -29  -1   6     4840.42     4800.19     49.41 o 
 -27  -1   6     2794.59     2644.72     67.34 o 
 -25  -1   6      830.78      770.86     44.02 o 
 -23  -1   6     1308.23     1277.36     37.34 o 
 -21  -1   6       95.79       77.83     24.34 o 
 -19  -1   6     8167.21     8248.36    151.62 o 
 -17  -1   6    25038.81    24662.55    701.90 o 
 -15  -1   6     4215.22     3981.59    222.02 o 
 -13  -1   6      238.24      196.95     50.15 o 
 -11  -1   6      440.01      394.39     53.15 o 
  -9  -1   6      866.17      829.63     36.84 o 
  -7  -1   6      239.77      221.94     29.93 o 
  -5  -1   6      710.30      753.15     34.44 o 
  -3  -1   6      621.38      561.37     22.54 o 
  -1  -1   6     2090.68     2079.18     43.85 o 
   1  -1   6      143.32      114.57     27.85 o 
   3  -1   6      653.93      658.83     33.13 o 
   5  -1   6     1002.71      973.48     38.08 o 
   7  -1   6     1340.89     1385.47     49.59 o 
   9  -1   6     2586.57     2614.51     86.99 o 
  11  -1   6     4653.53     4770.16    149.00 o 
  13  -1   6     2446.74     2540.08     65.70 o 
  15  -1   6     3395.83     3281.63    167.80 o 
  17  -1   6      256.01      208.68     24.31 o 
  19  -1   6      864.47      877.45     28.92 o 
  21  -1   6     1241.75     1207.95     36.06 o 
  23  -1   6        6.42       13.26     25.07 o 
  25  -1   6      177.66      194.95     31.93 o 
  27  -1   6     2230.46     2018.97    107.95 o 
  29  -1   6     4625.36     4469.21     63.56 o 
  31  -1   6      805.23      744.51     42.53 o 
  33  -1   6      370.25      332.44     37.30 o 
  35  -1   6      195.06      144.35     31.16 o 
  37  -1   6     2232.27     2194.31     48.98 o 
  39  -1   6       44.59       36.77     28.32 o 
  41  -1   6     2416.98     2506.09    134.23 o 
  43  -1   6       24.96        3.10     23.91 o 
  45  -1   6      464.72      380.52     57.30 o 
  47  -1   6      286.36      290.53    222.62 o 
  49  -1   6      218.36      239.74     36.81 o 
 -50   0   6       75.90       68.94     33.65 o 
 -48   0   6      394.64      423.80     36.26 o 
 -46   0   6      155.33      198.65     26.43 o 
 -44   0   6      530.59      547.50     29.89 o 
 -42   0   6      480.23      504.51     32.14 o 
 -40   0   6      985.26     1030.10     30.58 o 
 -38   0   6     2851.26     2924.32     50.93 o 
 -36   0   6        6.41        6.04     22.63 o 
 -34   0   6     9719.05     9739.56    118.18 o 
 -32   0   6      673.30      676.26     28.44 o 
 -30   0   6     6942.00     6965.19     72.04 o 
 -28   0   6     9142.75     9016.92    103.54 o 
 -26   0   6     1740.12     1864.52     96.13 o 
 -24   0   6    23906.74    24928.62    458.29 o 
 -22   0   6     1503.60     1360.58     40.85 o 
 -20   0   6    15673.98    18114.43    365.27 o 
 -18   0   6    10575.36    10936.70    138.80 o 
 -16   0   6    10608.83    11582.16    296.13 o 
 -14   0   6     2185.18     2411.80     69.12 o 
 -12   0   6    15562.27    15702.01    356.55 o 
 -10   0   6       79.95      161.83     43.90 o 
  -8   0   6    13117.24    11580.13    428.51 o 
  -6   0   6    17936.29    19050.70    589.27 o 
  -4   0   6    12511.11    12157.04    130.44 o 
  -2   0   6     9118.81     9161.24    112.60 o 
   0   0   6      808.34      861.82     45.41 o 
   2   0   6   140158.11   143703.81   1887.65 o 
   4   0   6     8315.81     7359.00    186.34 o 
   6   0   6    16533.41    18458.91    339.42 o 
   8   0   6    63733.66    62873.55    444.97 o 
  10   0   6     5438.74     5239.76    139.74 o 
  12   0   6    34754.93    38834.13    209.13 o 
  14   0   6    19982.08    21488.87    151.93 o 
  16   0   6    28505.98    30190.71    369.08 o 
  18   0   6     6201.18     6063.54     87.60 o 
  20   0   6     2534.45     2361.11     64.36 o 
  22   0   6      427.81      493.56     30.33 o 
  24   0   6      178.77      117.32     25.53 o 
  26   0   6      548.90      565.44     47.43 o 
  28   0   6     3534.19     3572.78     58.25 o 
  30   0   6      600.26      509.98     39.09 o 
  32   0   6      502.48      422.38     40.24 o 
  34   0   6      491.21      537.08     41.61 o 
  36   0   6      800.64      875.49     42.74 o 
  38   0   6        2.32       -2.05     31.59 o 
  40   0   6       25.46       21.96     31.10 o 
  42   0   6      363.13      312.66     30.15 o 
  44   0   6       12.77       22.13     29.68 o 
  46   0   6      520.96      521.23     35.78 o 
  48   0   6      371.62      392.83     55.78 o 
 -49   1   6     2968.45     2548.44     64.38 o 
 -47   1   6      437.86      472.42     41.48 o 
 -45   1   6     1719.59     1898.61     64.34 o 
 -43   1   6      599.44      595.10     30.02 o 
 -41   1   6      937.78      979.40     34.28 o 
 -39   1   6      527.21      548.56     34.19 o 
 -37   1   6      486.96      483.20     33.95 o 
 -35   1   6      495.26      479.01     35.22 o 
 -33   1   6      951.86      860.51     36.56 o 
 -31   1   6      768.07      895.61     37.42 o 
 -29   1   6     5467.51     5410.22     72.83 o 
 -27   1   6     2770.62     2770.80    136.07 o 
 -25   1   6      941.66     1026.43     51.92 o 
 -23   1   6     1569.41     1598.58     53.38 o 
 -21   1   6       46.24       55.97     29.92 o 
 -19   1   6     8164.63     8471.09    190.66 o 
 -17   1   6    25356.18    26336.17    307.33 o 
 -15   1   6     4294.04     3782.37     97.82 o 
 -13   1   6      211.07      189.25     44.14 o 
 -11   1   6      353.07      321.72     47.22 o 
  -9   1   6      851.88      689.48     92.16 o 
  -7   1   6      209.80      214.32     37.69 o 
  -5   1   6      636.89      599.93     32.74 o 
  -3   1   6      610.90      577.88     42.65 o 
  -1   1   6     2143.11     2133.88     59.37 o 
   1   1   6      149.78      143.10     41.41 o 
   3   1   6      592.78      688.56     50.34 o 
   5   1   6      924.97      980.28     37.31 o 
   7   1   6     1342.64     1349.26     50.33 o 
   9   1   6     2500.78     2441.08     61.56 o 
  11   1   6     4340.85     4343.05     74.80 o 
  13   1   6     2537.12     2562.09     82.70 o 
  15   1   6     3503.19     3594.83     91.67 o 
  17   1   6      210.98      168.57     26.18 o 
  19   1   6      837.30      880.77     37.20 o 
  21   1   6     1135.46     1174.21     97.24 o 
  23   1   6       13.69       42.66     30.13 o 
  25   1   6      121.66      108.37     35.37 o 
  27   1   6     2367.38     2313.94     60.90 o 
  29   1   6     4107.93     4028.20     79.71 o 
  31   1   6      721.74      748.34     42.66 o 
  33   1   6      354.38      343.46     38.42 o 
  35   1   6      246.48      293.96     32.79 o 
  37   1   6     1912.59     1880.96     53.74 o 
  39   1   6       46.77       12.81     32.36 o 
  41   1   6     2451.09     2585.76     82.16 o 
  43   1   6       70.03       65.98     30.19 o 
  45   1   6      449.16      403.08     36.04 o 
  47   1   6      266.70      267.02     55.68 o 
  49   1   6      285.01      288.32     39.38 o 
 -48   2   6      214.47      235.17     34.76 o 
 -46   2   6      171.35      137.02     31.53 o 
 -44   2   6      387.31      383.15     34.08 o 
 -42   2   6       16.29       -8.59     29.52 o 
 -40   2   6       62.03       60.65     29.44 o 
 -38   2   6      210.40      219.09     34.24 o 
 -36   2   6      598.68      599.81     40.63 o 
 -34   2   6      147.46      186.37     41.61 o 
 -32   2   6      146.41      128.92     42.24 o 
 -30   2   6      882.58      858.26     66.42 o 
 -28   2   6      553.49      584.52     86.87 o 
 -26   2   6     8269.28     8453.93    594.20 o 
 -24   2   6       10.58        5.62     47.87 o 
 -22   2   6     1880.43     1994.31     58.25 o 
 -20   2   6     5943.08     6085.06     79.85 o 
 -18   2   6      966.56      998.18     45.69 o 
 -16   2   6     1670.34     1525.49     42.26 o 
 -14   2   6     1336.29     1490.76     74.91 o 
 -12   2   6     2237.04     2107.49     75.57 o 
 -10   2   6     3157.62     2913.86    131.70 o 
  -8   2   6    13434.03    14212.87    243.91 o 
  -6   2   6    28508.40    31935.01    722.39 o 
  -4   2   6      171.61      209.76     31.98 o 
  -2   2   6     7017.54     7202.26    113.26 o 
   0   2   6    19631.50    20643.30    254.79 o 
   2   2   6     4576.23     5367.75    105.80 o 
   4   2   6    10845.89    11626.59    423.23 o 
   6   2   6    21915.24    22942.34    504.24 o 
   8   2   6      224.08      358.72     50.76 o 
  10   2   6    10338.37    10988.93    283.83 o 
  12   2   6     4068.91     3752.50    106.64 o 
  14   2   6     5080.15     5029.05    146.10 o 
  16   2   6     3645.26     3562.68     86.53 o 
  18   2   6     1408.06     1391.25     62.98 o 
  20   2   6     2601.72     2654.06     73.03 o 
  22   2   6     1382.32     1463.75     55.63 o 
  24   2   6     5599.66     5745.49    102.17 o 
  26   2   6     2572.22     2786.56     83.14 o 
  28   2   6      821.56      831.22     55.57 o 
  30   2   6     7340.11     7533.57    198.56 o 
  32   2   6      383.72      332.34     59.38 o 
  34   2   6       12.55       -5.53     54.06 o 
  36   2   6     2973.01     3249.58     99.44 o 
  38   2   6      660.41      651.18     41.45 o 
  40   2   6      281.66      254.33     32.68 o 
  42   2   6      276.46      262.92     30.97 o 
  44   2   6      453.93      438.98     44.26 o 
  46   2   6      479.56      429.69     37.76 o 
 -45   3   6      571.12      497.58     27.80 o 
 -43   3   6      308.27      290.81     50.47 o 
 -41   3   6      226.92      249.10     36.44 o 
 -39   3   6      712.88      706.52     94.79 o 
 -37   3   6     1126.66     1146.69     48.54 o 
 -35   3   6      278.21      244.21     37.04 o 
 -33   3   6      369.52      441.55     51.07 o 
 -31   3   6      421.02      395.25     45.08 o 
 -29   3   6      685.81      733.56     65.21 o 
 -27   3   6      722.25      725.03     55.24 o 
 -25   3   6      220.68      152.10     46.18 o 
 -23   3   6      952.88      899.89     54.82 o 
 -21   3   6     1434.26     1299.05    128.09 o 
 -19   3   6      951.65     1008.22     79.15 o 
 -17   3   6      305.82      245.76     78.24 o 
 -15   3   6      114.71       74.96     55.11 o 
 -13   3   6      239.55      293.11     42.48 o 
 -11   3   6      325.81      304.03     40.08 o 
  -9   3   6      119.65      111.34     36.14 o 
  -7   3   6       32.13       46.15     30.16 o 
  -5   3   6      525.08      451.25    118.93 o 
  -3   3   6      202.57      211.25     59.88 o 
  -1   3   6      185.40      142.99     58.40 o 
   1   3   6      725.37      624.46     59.00 o 
   3   3   6      192.63       77.65     91.43 o 
   5   3   6     1130.37     1061.68     75.14 o 
   7   3   6      190.99      150.36     46.95 o 
   9   3   6       88.20       84.93     55.67 o 
  11   3   6     1137.86     1091.31     82.38 o 
  13   3   6      501.66      542.60     63.05 o 
  15   3   6     1168.65     1111.64     69.12 o 
  17   3   6     3874.35     3747.18    119.17 o 
  19   3   6     1047.74     1047.95     52.61 o 
  21   3   6     2801.30     2781.10     76.26 o 
  23   3   6     1570.97     1397.70     95.07 o 
  25   3   6     4859.86     4711.14    151.80 o 
  27   3   6      623.91      531.49     79.70 o 
  29   3   6     1305.01     1497.95     98.47 o 
  31   3   6     2986.34     3008.99    127.64 o 
  33   3   6      600.16      598.71     61.66 o 
  35   3   6     5047.52     5794.86    195.13 o 
  37   3   6     1989.15     2135.72     58.18 o 
  39   3   6      860.05      860.27     56.49 o 
  41   3   6     1948.86     2249.27     91.25 o 
  43   3   6      983.32      876.98     55.71 o 
 -40   4   6      360.85      374.79     40.41 o 
 -38   4   6      101.35      149.45     48.77 o 
 -36   4   6      716.66      727.08     60.06 o 
 -34   4   6     2147.46     2332.65     92.49 o 
 -32   4   6      717.62      813.67     78.04 o 
 -30   4   6      969.29     1085.94     56.55 o 
 -28   4   6      138.80      139.10     65.39 o 
 -26   4   6      979.87     1055.03     86.79 o 
 -24   4   6      716.01      700.95     82.97 o 
 -22   4   6      449.29      382.87     74.01 o 
 -20   4   6        1.71      -22.16     60.52 o 
 -18   4   6      489.31      656.54     79.28 o 
 -16   4   6     2621.34     2555.45    108.81 o 
 -14   4   6      950.04      885.67     74.11 o 
 -12   4   6      303.77      337.34     57.14 o 
 -10   4   6     4358.60     4168.61    120.18 o 
  12   4   6     4100.03     4094.03    130.52 o 
  14   4   6     3217.92     3479.07    123.73 o 
  16   4   6    15976.42    15662.02    243.09 o 
  18   4   6      726.12      512.33     70.61 o 
  20   4   6     3012.91     3020.71    118.28 o 
  22   4   6      439.96      267.67     59.31 o 
  24   4   6     1468.44     1528.55     94.15 o 
  26   4   6      404.21      356.37     63.67 o 
  28   4   6     3035.69     3023.53    111.80 o 
  30   4   6      938.68      975.11     74.02 o 
  32   4   6      330.70      276.78     40.74 o 
  34   4   6     1348.70     1142.37     59.59 o 
  36   4   6      241.74      259.20     36.42 o 
  38   4   6      795.88      716.74     59.13 o 
  40   4   6      350.84      275.68     36.17 o 
 -35   5   6      486.06      487.78     34.98 o 
 -29   5   6     1566.41     1540.73     67.04 o 
 -27   5   6      838.54      779.83     57.35 o 
 -25   5   6      296.46      178.89     51.62 o 
 -23   5   6     1181.55     1234.58     72.43 o 
 -21   5   6     1062.38     1051.14     74.90 o 
 -19   5   6      813.71      794.37     67.66 o 
 -17   5   6     1256.77     1379.65     82.35 o 
 -15   5   6     1289.58     1237.65     78.53 o 
   9   5   6       23.07       43.04     43.59 o 
  11   5   6      141.25      103.03     51.11 o 
  13   5   6      294.90      307.62     53.42 o 
  15   5   6      642.23      590.65     62.54 o 
  17   5   6       73.11       36.99     48.17 o 
  29   5   6      421.14      287.40    218.48 o 
 -24  -6   7      544.01      495.45     77.87 o 
 -22  -6   7      380.38      407.53     40.06 o 
 -20  -6   7      834.47      845.92     40.79 o 
 -18  -6   7      251.13      285.76     39.12 o 
 -16  -6   7       74.49       96.54     23.03 o 
 -14  -6   7      174.62      142.75     26.65 o 
 -12  -6   7       83.37       83.30     28.30 o 
 -10  -6   7      162.99      186.05     31.08 o 
  -8  -6   7      545.52      641.87     39.92 o 
  -6  -6   7     1098.66     1181.94     46.61 o 
  -4  -6   7      167.37      204.27     35.25 o 
  -2  -6   7      264.81      271.44     36.88 o 
   0  -6   7       99.72       85.32     35.12 o 
   2  -6   7      505.51      475.92     34.16 o 
   4  -6   7      149.41      113.97     34.39 o 
   6  -6   7       62.04       49.61     25.93 o 
   8  -6   7       41.56       59.14     25.15 o 
  10  -6   7      130.08      139.51     23.06 o 
  12  -6   7       34.41       27.39     20.19 o 
  14  -6   7      209.74      176.10     34.45 o 
  16  -6   7       79.12       42.96     24.55 o 
  18  -6   7      303.79      268.86     43.62 o 
  20  -6   7       17.46       15.91     38.64 o 
  22  -6   7      137.62      119.78     33.47 o 
  24  -6   7       31.28       41.90     34.69 o 
 -33  -5   7       75.49       80.60     20.17 o 
 -31  -5   7      389.93      380.10     25.26 o 
 -29  -5   7      560.05      550.32     41.23 o 
 -27  -5   7      859.35      856.10     30.98 o 
 -25  -5   7      403.06      465.36     30.46 o 
 -23  -5   7     1385.24     1490.75     35.69 o 
 -21  -5   7      627.41      649.36     29.46 o 
 -19  -5   7     2198.53     2282.90     37.91 o 
 -17  -5   7     3664.12     3666.99     50.49 o 
 -15  -5   7       74.90       82.31     26.71 o 
 -13  -5   7     8283.25     8409.69     85.70 o 
 -11  -5   7     1921.89     1963.54     38.11 o 
  -9  -5   7     3944.57     4006.00     68.62 o 
  -7  -5   7     7958.32     7915.53     65.53 o 
  -5  -5   7     3483.92     3375.40     39.23 o 
  -3  -5   7      508.63      418.78     25.92 o 
  -1  -5   7      567.28      483.08     27.81 o 
   1  -5   7      212.48      255.76     29.19 o 
   3  -5   7      391.72      469.91     28.65 o 
   5  -5   7      654.67      621.72     32.29 o 
   7  -5   7     1270.19     1191.89     36.20 o 
   9  -5   7     3067.16     3101.68     63.88 o 
  11  -5   7      849.55      847.96     32.88 o 
  13  -5   7     2531.51     2591.62     46.38 o 
  15  -5   7       18.33       62.52     28.35 o 
  17  -5   7     1160.80     1184.55     39.36 o 
  19  -5   7      822.33      851.74     36.02 o 
  21  -5   7      572.28      551.00     34.72 o 
  23  -5   7      230.90      212.32     30.95 o 
  25  -5   7      220.38      279.89     33.00 o 
  27  -5   7     1601.80     1751.72     96.76 o 
  29  -5   7       74.07       46.65     17.85 o 
  31  -5   7     1546.06     1539.10     50.97 o 
  33  -5   7      236.25      235.12     40.99 o 
 -40  -4   7      447.42      407.74     26.21 o 
 -38  -4   7      412.75      401.71     20.11 o 
 -36  -4   7      905.77     1072.85     30.43 o 
 -34  -4   7      184.10      172.13     23.90 o 
 -32  -4   7      738.26      876.49     30.90 o 
 -30  -4   7     1303.47     1399.64     38.04 o 
 -28  -4   7      860.24      862.47     34.11 o 
 -26  -4   7      504.44      491.20     30.52 o 
 -24  -4   7      415.47      352.77     28.78 o 
 -22  -4   7      275.03      259.55     25.93 o 
 -20  -4   7      650.37      640.63     32.14 o 
 -18  -4   7     1566.98     1705.53     35.57 o 
 -16  -4   7     1079.50     1063.89     32.48 o 
 -14  -4   7      753.65      827.20     26.77 o 
 -12  -4   7       35.66       13.39     22.00 o 
 -10  -4   7       30.96       52.22     19.31 o 
  -8  -4   7       62.47       66.93     19.94 o 
  -6  -4   7      612.97      590.95     23.48 o 
  -4  -4   7      626.19      606.16     23.93 o 
  -2  -4   7      213.22      225.28     20.59 o 
   0  -4   7      455.09      478.64     25.84 o 
   2  -4   7       35.01       37.73     20.56 o 
   4  -4   7      452.69      483.95     29.36 o 
   6  -4   7      440.62      414.10     24.65 o 
   8  -4   7      127.09      114.97     26.18 o 
  10  -4   7      907.09      948.29     29.81 o 
  12  -4   7      571.68      538.57     25.55 o 
  14  -4   7      142.50      119.72     26.17 o 
  16  -4   7     2270.69     2231.56     67.34 o 
  18  -4   7      465.42      482.55     34.41 o 
  20  -4   7        0.99        2.31     31.58 o 
  22  -4   7      322.40      351.72     34.26 o 
  24  -4   7     1398.65     1298.40     45.58 o 
  26  -4   7      494.40      545.22     36.01 o 
  28  -4   7     1997.27     1980.63     64.25 o 
  30  -4   7      799.78      740.96     37.12 o 
  32  -4   7       82.69      101.73     26.08 o 
  34  -4   7      598.53      595.74     31.02 o 
  36  -4   7     1117.66     1221.05     59.64 o 
  38  -4   7      246.94      194.91     25.83 o 
  40  -4   7      706.49      664.53     38.52 o 
 -43  -3   7      437.41      456.90     31.40 o 
 -41  -3   7      216.90      253.66     28.95 o 
 -39  -3   7       15.28        8.32     20.45 o 
 -37  -3   7      239.26      298.31     25.52 o 
 -35  -3   7      396.07      479.74     26.11 o 
 -33  -3   7     1111.47     1220.74     31.53 o 
 -31  -3   7     1403.52     1519.93     55.09 o 
 -29  -3   7      274.75      328.74     27.09 o 
 -27  -3   7      631.86      654.77     26.90 o 
 -25  -3   7     3066.64     3026.08     53.53 o 
 -23  -3   7      414.78      411.80     23.99 o 
 -21  -3   7     4058.83     4022.48     44.07 o 
 -19  -3   7     1093.71     1123.52     27.94 o 
 -17  -3   7     2059.36     2219.26     38.01 o 
 -15  -3   7     7801.36     8263.09    112.74 o 
 -13  -3   7     1494.26     1557.81     82.63 o 
 -11  -3   7     3968.55     4668.27     87.14 o 
  -9  -3   7     8977.55     9142.97    148.23 o 
  -7  -3   7     7194.56     6883.25     81.52 o 
  -5  -3   7     2622.57     2491.29     72.28 o 
  -3  -3   7    12080.17    11529.61    122.11 o 
  -1  -3   7     5200.34     5126.86    123.72 o 
   1  -3   7     1339.41     1525.22     50.73 o 
   3  -3   7     7048.65     6695.22    174.63 o 
   5  -3   7    16644.41    16431.65    237.93 o 
   7  -3   7      183.26      235.75     36.48 o 
   9  -3   7     4204.31     3739.94     74.64 o 
  11  -3   7     7915.27     7722.65    141.77 o 
  13  -3   7      482.37      408.69     36.56 o 
  15  -3   7     9585.25     8916.50    191.15 o 
  17  -3   7    18238.14    17444.83    224.05 o 
  19  -3   7      940.89      935.93     34.20 o 
  21  -3   7     4486.92     4318.16    126.63 o 
  23  -3   7      880.88      816.89     38.24 o 
  25  -3   7     2665.88     2924.04     92.31 o 
  27  -3   7     1994.65     2162.45     75.71 o 
  29  -3   7      647.64      646.62     36.94 o 
  31  -3   7      245.42      278.09     31.57 o 
  33  -3   7     3838.24     3770.38     55.48 o 
  35  -3   7      648.01      650.89     41.13 o 
  37  -3   7      234.29      215.76     26.55 o 
  39  -3   7      662.87      672.50     34.46 o 
  41  -3   7      377.58      351.63     62.93 o 
  43  -3   7      474.63      460.95     31.98 o 
 -46  -2   7       38.78       46.10     25.89 o 
 -44  -2   7      453.02      469.26     27.96 o 
 -42  -2   7      365.58      358.44     23.05 o 
 -40  -2   7      259.22      223.06     24.49 o 
 -38  -2   7      203.18      236.75     27.67 o 
 -36  -2   7      671.34      665.46     32.83 o 
 -34  -2   7      440.14      444.57     26.35 o 
 -32  -2   7      129.03       99.60     21.95 o 
 -30  -2   7       96.15      122.31     22.34 o 
 -28  -2   7      879.90      875.66     31.05 o 
 -26  -2   7       41.24       54.87     22.26 o 
 -24  -2   7      512.95      435.47     22.48 o 
 -22  -2   7     1439.59     1369.53     79.51 o 
 -20  -2   7     2528.93     2243.80     94.87 o 
 -18  -2   7     3104.40     3148.83     78.34 o 
 -16  -2   7     7628.75     7864.91    149.69 o 
 -14  -2   7     5320.86     5476.11     69.31 o 
 -12  -2   7     1553.77     1679.52     44.25 o 
 -10  -2   7      238.53      255.60     25.10 o 
  -8  -2   7     2323.62     2280.83     56.80 o 
  -6  -2   7      850.41      701.88     49.24 o 
  -4  -2   7      813.56      842.76     50.45 o 
  -2  -2   7       43.31       37.00     33.43 o 
   0  -2   7       12.24       -5.23     41.34 o 
   2  -2   7      297.29      339.89     44.38 o 
   4  -2   7     2109.85     2246.67     75.87 o 
   6  -2   7     1753.95     1925.34     70.79 o 
   8  -2   7      176.24      118.69     33.87 o 
  10  -2   7     1005.79      864.86     36.66 o 
  12  -2   7       89.86       62.03     26.84 o 
  14  -2   7      242.54      321.48     30.32 o 
  16  -2   7     2388.51     2246.45     45.36 o 
  18  -2   7      376.03      344.13     40.33 o 
  20  -2   7      252.73      248.59     27.63 o 
  22  -2   7     1609.64     1492.19     36.23 o 
  24  -2   7      555.47      498.35     25.33 o 
  26  -2   7     1111.12     1120.06     33.17 o 
  28  -2   7     5874.13     5735.91     71.71 o 
  30  -2   7     6960.10     6797.07    112.44 o 
  32  -2   7     1600.52     1657.19     43.34 o 
  34  -2   7     2107.44     2233.94     53.05 o 
  36  -2   7     1405.56     1515.45     47.49 o 
  38  -2   7     1180.45     1245.75     43.43 o 
  40  -2   7     2252.43     2275.48     83.96 o 
  42  -2   7      888.33      886.59     44.81 o 
  44  -2   7       67.65       95.55     37.79 o 
  46  -2   7     1834.43     1737.71     95.48 o 
 -47  -1   7      154.25      139.57     16.44 o 
 -45  -1   7      389.51      373.74     21.61 o 
 -43  -1   7      580.47      528.90     26.84 o 
 -41  -1   7      656.75      651.98     32.46 o 
 -39  -1   7      312.58      318.43     28.04 o 
 -37  -1   7     1200.52     1321.20     38.82 o 
 -35  -1   7     1979.96     2009.46     39.69 o 
 -33  -1   7     1535.38     1632.93     35.18 o 
 -31  -1   7     2242.56     2282.57     52.58 o 
 -29  -1   7     1514.05     1626.74     40.32 o 
 -27  -1   7      150.01      125.34     20.56 o 
 -25  -1   7     1491.12     1516.08     74.76 o 
 -23  -1   7     5605.90     5698.63    153.47 o 
 -21  -1   7      258.74      247.14     32.31 o 
 -19  -1   7     2902.63     3042.65    118.60 o 
 -17  -1   7    10121.23     9773.27    170.10 o 
 -15  -1   7     9312.89     9484.13    208.05 o 
 -13  -1   7    12057.28    11911.61    349.24 o 
 -11  -1   7     6359.76     6462.78    146.23 o 
  -9  -1   7     1057.66     1055.80     40.66 o 
  -7  -1   7    19679.91    20242.38    163.66 o 
  -5  -1   7      234.26      145.09     27.47 o 
  -3  -1   7     5563.16     5587.15     96.59 o 
  -1  -1   7     1458.43     1631.63     56.62 o 
   1  -1   7    27313.39    29521.30    517.77 o 
   3  -1   7    18965.66    18473.45    247.61 o 
   5  -1   7    20825.17    21420.02    468.02 o 
   7  -1   7    32783.53    33927.61    775.84 o 
   9  -1   7    19365.55    20295.30    501.70 o 
  11  -1   7     6450.08     7609.08    182.05 o 
  13  -1   7     9027.19     9538.44    212.34 o 
  15  -1   7     1688.69     1602.44     41.13 o 
  17  -1   7     5618.85     6020.27     82.36 o 
  19  -1   7      265.53      231.74     22.44 o 
  21  -1   7     1049.85     1016.81     34.96 o 
  23  -1   7     3828.49     3938.81    130.12 o 
  25  -1   7     4792.23     4736.34    143.37 o 
  27  -1   7     1011.78     1001.63     44.63 o 
  29  -1   7      762.94      775.39     61.05 o 
  31  -1   7     1538.41     1498.50     49.75 o 
  33  -1   7     3448.25     3512.94     52.87 o 
  35  -1   7     2077.33     1995.09     47.40 o 
  37  -1   7      917.74      887.22     44.94 o 
  39  -1   7       48.67       52.76     26.58 o 
  41  -1   7     1879.19     1757.67     74.71 o 
  43  -1   7      548.84      564.07     41.27 o 
  45  -1   7      806.69      815.40     62.52 o 
  47  -1   7      141.98      127.50     53.95 o 
 -48   0   7     4795.54     4670.34     95.23 o 
 -46   0   7       60.40       47.65     23.41 o 
 -44   0   7     2748.60     3006.86     48.20 o 
 -42   0   7      172.16      226.58     29.24 o 
 -40   0   7     2458.66     2365.72     40.02 o 
 -38   0   7     3169.79     3484.05     48.22 o 
 -36   0   7      184.22      147.81     24.20 o 
 -34   0   7        5.45       -1.03     24.78 o 
 -32   0   7     1026.42     1031.13     33.41 o 
 -30   0   7     6664.54     6581.81     69.10 o 
 -28   0   7      685.57      679.98     28.21 o 
 -26   0   7     2828.95     2856.14     68.63 o 
 -24   0   7     6225.84     6468.27    143.48 o 
 -22   0   7       13.03       -1.32     30.38 o 
 -20   0   7     1870.49     1806.63     60.52 o 
 -18   0   7     3644.88     3585.59     94.12 o 
 -16   0   7      704.57      662.92     48.20 o 
 -14   0   7      403.28      387.53     43.87 o 
 -12   0   7     3881.77     4000.77    135.92 o 
 -10   0   7     1674.91     1788.96     70.34 o 
  -8   0   7      897.49      880.80     26.64 o 
  -6   0   7     3039.15     2924.52     94.86 o 
  -4   0   7      942.69      954.74     51.10 o 
  -2   0   7      379.58      420.01     44.43 o 
   0   0   7      320.22      299.97     31.52 o 
   2   0   7      164.34      143.48     19.13 o 
   4   0   7       11.00        9.03      8.21 o 
   6   0   7       68.18       67.18     26.51 o 
   8   0   7      513.13      409.27     37.70 o 
  10   0   7        2.64       48.85     26.73 o 
  12   0   7     3033.71     3136.16     70.73 o 
  14   0   7     3965.98     4231.70     89.14 o 
  16   0   7     2792.11     2796.98     59.07 o 
  18   0   7       18.60       47.61     22.48 o 
  20   0   7        2.66        4.42     23.84 o 
  22   0   7       10.12       16.95     25.54 o 
  24   0   7     1805.72     1709.11     44.97 o 
  26   0   7       93.25      123.52     33.28 o 
  28   0   7      237.44      220.11     30.93 o 
  30   0   7     2766.41     2664.71     55.09 o 
  32   0   7      112.84      104.19     36.49 o 
  34   0   7      137.68      113.19     34.70 o 
  36   0   7     1323.92     1312.85     47.46 o 
  38   0   7     1712.92     1643.36     53.14 o 
  40   0   7       16.07       50.62     30.71 o 
  42   0   7     1515.68     1644.58     65.00 o 
  44   0   7      145.09      142.89     30.30 o 
  46   0   7       87.68      102.64     28.44 o 
  48   0   7       30.03       25.04     45.49 o 
 -49   1   7       18.51       20.44     29.71 o 
 -47   1   7      160.33      203.13     32.95 o 
 -45   1   7      388.12      391.76     28.08 o 
 -43   1   7      629.16      611.16     29.26 o 
 -41   1   7      685.42      700.41     34.47 o 
 -39   1   7      322.07      308.74     36.14 o 
 -37   1   7     1130.18     1236.50     39.96 o 
 -35   1   7     1816.88     1866.12     46.27 o 
 -33   1   7     1569.02     1581.95     39.92 o 
 -31   1   7     2047.36     2088.50     43.53 o 
 -29   1   7     1854.42     1868.79     60.62 o 
 -27   1   7      137.11      148.12     27.54 o 
 -25   1   7     1457.66     1554.07     98.98 o 
 -23   1   7     5747.93     5740.21    205.34 o 
 -21   1   7      205.93      232.71     48.27 o 
 -19   1   7     3641.57     3850.96    113.79 o 
 -17   1   7    11210.00    11196.73    136.67 o 
 -15   1   7     9718.42    10156.16    184.59 o 
 -13   1   7    12175.35    11819.35    236.03 o 
 -11   1   7     6092.91     6049.76    112.30 o 
  -9   1   7      701.76      693.99     48.71 o 
  -7   1   7    20648.43    20757.36    314.63 o 
  -5   1   7      149.94       79.07     56.91 o 
  -3   1   7     6553.89     7134.18     99.84 o 
  -1   1   7     1060.74     1307.82     54.02 o 
   1   1   7    25590.03    28741.31    344.84 o 
   3   1   7    17211.75    17092.54    169.35 o 
   5   1   7    20047.54    20946.38    504.92 o 
   7   1   7    32903.64    35541.54    454.79 o 
   9   1   7    18167.62    19565.27    379.16 o 
  11   1   7     5875.21     6835.67    156.25 o 
  13   1   7     8922.52     9531.46    201.85 o 
  15   1   7     1790.41     1858.57     42.99 o 
  17   1   7     6407.20     6940.55    113.22 o 
  19   1   7      239.46      191.94     30.34 o 
  21   1   7     1224.97     1134.50     44.44 o 
  23   1   7     4359.04     4341.77    102.55 o 
  25   1   7     4883.48     4962.65    155.71 o 
  27   1   7     1219.79     1181.73     54.75 o 
  29   1   7      626.46      659.73     46.55 o 
  31   1   7     1632.90     1629.24     53.38 o 
  33   1   7     3559.25     3563.13     71.09 o 
  35   1   7     1947.43     1970.23     49.07 o 
  37   1   7      927.12      848.79     37.99 o 
  39   1   7       16.73       30.72     41.50 o 
  41   1   7     1756.48     1774.02     51.21 o 
  43   1   7      493.73      535.96     47.46 o 
  45   1   7      788.39      753.44     45.67 o 
  47   1   7      176.61      143.79     28.67 o 
 -46   2   7       53.11       18.72     26.29 o 
 -44   2   7      511.69      554.34     44.34 o 
 -42   2   7      374.04      425.29     35.24 o 
 -40   2   7      285.12      260.74     30.78 o 
 -38   2   7      236.11      245.07     34.31 o 
 -36   2   7      625.66      674.76     41.60 o 
 -34   2   7      497.75      516.58     46.35 o 
 -32   2   7       99.64       65.50     41.19 o 
 -30   2   7       55.10       68.87     40.01 o 
 -28   2   7      785.63      800.37    194.96 o 
 -26   2   7       16.93       12.15     44.83 o 
 -24   2   7      485.91      377.04     79.44 o 
 -22   2   7     1230.51     1197.40     48.80 o 
 -20   2   7     2370.89     2284.60     57.83 o 
 -18   2   7     3318.06     3533.39    115.94 o 
 -16   2   7     7721.21     7995.54    117.58 o 
 -14   2   7     5248.92     5417.68     95.24 o 
 -12   2   7     1419.32     1481.01     56.66 o 
 -10   2   7      327.53      293.54     62.26 o 
  -8   2   7     2373.05     2433.17    106.21 o 
  -6   2   7      830.18      849.45     78.43 o 
  -4   2   7      760.16      765.26     56.50 o 
  -2   2   7       27.30        4.82     33.60 o 
   0   2   7        5.83      -37.32     37.32 o 
   2   2   7      286.02      268.51     42.85 o 
   4   2   7     2069.60     1906.97     76.85 o 
   6   2   7     1759.79     1704.96     74.64 o 
   8   2   7      239.31      229.08     45.96 o 
  10   2   7     1021.29      974.23     54.20 o 
  12   2   7      104.60       64.67     50.76 o 
  14   2   7      238.04      280.66     34.86 o 
  16   2   7     2220.07     2264.77     65.10 o 
  18   2   7      301.99      323.49     38.21 o 
  20   2   7      203.18      312.31     56.82 o 
  22   2   7     1629.98     1619.39     70.05 o 
  24   2   7      685.37      652.28     84.35 o 
  26   2   7     1113.01     1141.51     98.04 o 
  28   2   7     5803.38     5857.67    114.42 o 
  30   2   7     7028.60     6966.77    254.97 o 
  32   2   7     1681.75     1904.22     84.36 o 
  34   2   7     1642.57     1823.94     67.10 o 
  36   2   7     1215.79     1363.92     70.61 o 
  38   2   7     1106.38     1122.53     47.19 o 
  40   2   7     2306.70     2289.38    132.45 o 
  42   2   7      712.97      738.63     40.65 o 
  44   2   7       50.65       70.58     34.49 o 
 -43   3   7      412.08      371.38     46.88 o 
 -41   3   7      199.86      213.49     53.07 o 
 -39   3   7       16.30       23.45     27.18 o 
 -37   3   7      199.20      224.36     42.60 o 
 -35   3   7      397.00      404.56     37.22 o 
 -33   3   7     1067.58     1081.72     89.95 o 
 -31   3   7     1577.85     1608.70     73.82 o 
 -29   3   7      261.77      380.67     50.67 o 
 -27   3   7      624.55      554.34     52.42 o 
 -25   3   7     2975.30     2894.94    218.50 o 
 -23   3   7      363.87      292.21     74.82 o 
 -21   3   7     4165.26     4373.71    142.08 o 
 -19   3   7     1353.57     1221.00     88.40 o 
 -17   3   7     1961.70     1946.71    126.41 o 
 -15   3   7     8058.75     8323.59    248.68 o 
 -13   3   7     1536.06     1415.09     62.00 o 
 -11   3   7     4405.78     4764.92     95.32 o 
  -9   3   7     9518.09     9690.38    126.99 o 
  -7   3   7     7323.62     6949.80    267.11 o 
  -5   3   7     2891.81     2794.12    168.36 o 
  -3   3   7    11461.19    11764.40    353.31 o 
  -1   3   7     5072.00     4953.19    150.25 o 
   1   3   7     1141.48     1307.01     73.31 o 
   3   3   7     7339.60     6639.41    142.77 o 
   5   3   7    16425.44    15273.35    731.87 o 
   7   3   7      135.13      234.38     56.55 o 
   9   3   7     4338.70     3577.86    162.44 o 
  11   3   7     7436.30     7188.10    287.35 o 
  13   3   7      565.97      593.49     49.70 o 
  15   3   7     9677.05     9598.00    271.42 o 
  17   3   7    19032.74    19561.62   1105.01 o 
  19   3   7      879.15     1034.47     55.56 o 
  21   3   7     4971.81     5167.80    101.10 o 
  23   3   7      877.52      967.04     57.60 o 
  25   3   7     2621.01     2797.30     80.40 o 
  27   3   7     2175.46     2364.16    118.46 o 
  29   3   7      895.16      948.26     88.89 o 
  31   3   7      302.36      349.91     77.15 o 
  33   3   7     3833.93     4215.23    168.41 o 
  35   3   7      727.47      745.49     55.93 o 
  37   3   7      224.85      245.90     31.53 o 
  39   3   7      671.21      617.19     63.81 o 
  41   3   7      366.80      376.89     51.42 o 
  43   3   7      559.81      427.24     80.86 o 
 -40   4   7      493.40      499.98     36.83 o 
 -38   4   7      437.52      509.64     55.39 o 
 -36   4   7      893.02     1037.85    102.70 o 
 -34   4   7      206.55      165.78     51.52 o 
 -32   4   7      715.94      878.90     47.82 o 
 -30   4   7     1321.97     1422.84    147.33 o 
 -28   4   7      733.34      748.04     79.63 o 
 -26   4   7      596.10      728.02     81.35 o 
 -24   4   7      430.38      361.35     72.46 o 
 -22   4   7      209.08      148.66     64.96 o 
 -20   4   7      592.23      425.10     70.61 o 
 -18   4   7     1380.63     1541.95     95.25 o 
 -16   4   7     1027.79     1030.78     78.79 o 
 -14   4   7      736.88      727.55     72.16 o 
 -12   4   7       36.23       39.47     53.21 o 
  12   4   7      576.87      598.32     71.38 o 
  14   4   7      158.74      180.26     60.60 o 
  16   4   7     2549.19     2548.63    113.54 o 
  18   4   7      549.66      584.40     74.82 o 
  20   4   7        6.58       37.23     58.38 o 
  22   4   7      441.24      485.58     73.64 o 
  24   4   7     1600.63     1528.93     92.47 o 
  26   4   7      491.10      466.95     65.40 o 
  28   4   7     2019.41     1989.62     96.73 o 
  30   4   7      797.01      810.96     67.14 o 
  32   4   7       76.40       96.12     33.16 o 
  36   4   7     1165.70     1196.53     71.88 o 
  38   4   7      235.51      249.40     41.73 o 
 -33   5   7       69.46       50.81     32.45 o 
 -27   5   7      886.73      724.35     50.12 o 
 -25   5   7      412.37      457.78     51.40 o 
 -21   5   7      660.15      657.98     59.50 o 
 -19   5   7     2210.76     2252.33     92.09 o 
   9   5   7     3067.71     3073.11    113.72 o 
  11   5   7      904.39      913.83     72.95 o 
  13   5   7     2517.09     2638.00     99.74 o 
  15   5   7       22.09      -45.53     45.53 o 
  17   5   7     1146.04     1130.93     73.88 o 
  19   5   7      899.11      887.84     65.86 o 
  21   5   7      521.16      424.07     53.27 o 
  33   5   7      310.88      270.30     34.18 o 
   0   6   7       75.14      103.76     39.82 o 
 -22  -6   8      953.29      881.83    164.04 o 
 -18  -6   8      289.86      365.09     33.47 o 
 -16  -6   8     1608.15     1530.77     84.44 o 
 -14  -6   8       11.69       -6.79     23.31 o 
 -12  -6   8      794.00      945.11     33.20 o 
 -10  -6   8      872.29     1019.70     82.74 o 
  -8  -6   8       60.08      100.22     37.90 o 
  -6  -6   8     2661.91     2725.52     72.51 o 
  -4  -6   8     3137.84     3519.11     69.20 o 
  -2  -6   8      683.43      741.02     47.24 o 
   0  -6   8      635.44      626.02     37.12 o 
   2  -6   8      566.67      617.21     34.04 o 
   4  -6   8      666.86      783.05     33.78 o 
   6  -6   8       25.82       76.21     27.93 o 
   8  -6   8      314.09      345.78     26.07 o 
  10  -6   8      314.74      306.90     23.00 o 
  12  -6   8      119.51      116.51     20.41 o 
  14  -6   8       36.47       64.56     19.67 o 
  16  -6   8      458.63      408.38     34.42 o 
  18  -6   8      950.59      965.56     69.51 o 
  20  -6   8      555.83      526.23     40.72 o 
  22  -6   8      196.66      194.53     29.23 o 
 -33  -5   8      117.49      132.90     27.16 o 
 -31  -5   8      671.07      716.66     30.50 o 
 -29  -5   8       78.91       41.23     18.67 o 
 -27  -5   8      848.00      890.78     73.19 o 
 -25  -5   8      318.89      284.95     32.25 o 
 -23  -5   8       24.10       10.97     23.48 o 
 -21  -5   8      109.56      123.56     25.30 o 
 -19  -5   8      184.70      139.76     25.81 o 
 -17  -5   8        7.47       21.72     26.61 o 
 -15  -5   8      491.56      503.92     30.50 o 
 -13  -5   8      271.92      299.25     28.21 o 
 -11  -5   8      156.59      157.74     27.41 o 
  -9  -5   8       36.80       87.95     26.22 o 
  -7  -5   8      148.69      190.33     25.15 o 
  -5  -5   8      290.04      290.07     27.82 o 
  -3  -5   8      343.33      337.68     27.33 o 
  -1  -5   8       23.12       38.40     28.65 o 
   1  -5   8       19.08       23.59     27.72 o 
   3  -5   8      175.79      159.21     30.89 o 
   5  -5   8      363.12      390.11     30.22 o 
   7  -5   8       42.45       45.73     27.19 o 
   9  -5   8       32.23       48.71     28.78 o 
  11  -5   8       16.11       48.62     27.89 o 
  13  -5   8      185.33      161.32     28.82 o 
  15  -5   8      343.72      342.02     26.87 o 
  17  -5   8        7.17        9.60     26.71 o 
  19  -5   8      139.95      150.87     29.16 o 
  21  -5   8      328.90      324.83     30.97 o 
  23  -5   8      231.36      238.70     28.38 o 
  25  -5   8       61.68       44.03     23.78 o 
  27  -5   8      332.64      351.73     29.84 o 
  29  -5   8     1272.17     1328.35     79.50 o 
  31  -5   8      521.59      469.80     37.32 o 
 -38  -4   8       54.73       58.34     20.65 o 
 -36  -4   8      197.41      156.47     45.01 o 
 -34  -4   8      194.52      264.25     23.48 o 
 -32  -4   8       32.11       17.45     23.63 o 
 -30  -4   8      606.86      612.25     29.03 o 
 -28  -4   8     1710.09     1863.87     41.29 o 
 -26  -4   8      410.13      394.36     27.95 o 
 -24  -4   8     1445.14     1524.04     45.32 o 
 -22  -4   8      706.48      703.66     31.44 o 
 -20  -4   8     1146.60     1137.65     35.45 o 
 -18  -4   8      725.04      759.17     29.80 o 
 -16  -4   8      722.28      748.69     30.34 o 
 -14  -4   8     2439.11     2206.16     38.95 o 
 -12  -4   8     2152.87     2175.50     36.61 o 
 -10  -4   8      559.78      553.10     26.12 o 
  -8  -4   8     2650.19     2764.36     41.18 o 
  -6  -4   8      856.39      776.91     25.52 o 
  -4  -4   8     2664.15     2441.85     32.26 o 
  -2  -4   8     5695.05     5924.01     56.62 o 
   0  -4   8     3574.19     3271.71     50.72 o 
   2  -4   8     7469.79     7429.15    108.02 o 
   4  -4   8     3286.26     3186.65     37.94 o 
   6  -4   8      749.06      667.34     32.49 o 
   8  -4   8     5363.51     5236.70     87.61 o 
  10  -4   8     3893.44     4122.89     86.66 o 
  12  -4   8     2880.53     2598.51     75.85 o 
  14  -4   8     1341.71     1328.89     37.30 o 
  16  -4   8     4989.81     4865.54    149.61 o 
  18  -4   8    12760.64    12260.06    426.92 o 
  20  -4   8     1629.32     1508.11     48.05 o 
  22  -4   8     3057.25     2844.64    110.86 o 
  24  -4   8     2480.11     2660.45     81.75 o 
  26  -4   8     1694.07     1840.51     61.81 o 
  28  -4   8     2213.82     2264.10     49.57 o 
  30  -4   8      327.29      337.62     31.20 o 
  32  -4   8      241.71      212.93     27.85 o 
  34  -4   8      130.75      136.48     20.02 o 
  36  -4   8       76.02       73.91     31.29 o 
  38  -4   8      336.60      296.62     44.63 o 
 -43  -3   8      108.85      106.13     22.35 o 
 -41  -3   8      802.50      850.02     60.05 o 
 -39  -3   8      315.45      311.10     42.37 o 
 -37  -3   8      651.01      680.82     31.22 o 
 -35  -3   8      422.73      453.89     27.24 o 
 -33  -3   8      472.43      542.65     30.49 o 
 -31  -3   8     2083.32     2174.72     81.17 o 
 -29  -3   8     5473.39     6126.44     70.67 o 
 -27  -3   8     1803.19     1753.02     33.60 o 
 -25  -3   8      349.67      348.11     24.13 o 
 -23  -3   8     4874.35     4709.19     60.18 o 
 -21  -3   8     2397.15     2257.60     56.39 o 
 -19  -3   8     1469.23     1427.31     35.20 o 
 -17  -3   8     2751.56     2640.95     43.94 o 
 -15  -3   8     1843.36     1712.19     38.75 o 
 -13  -3   8      832.93      802.09     54.67 o 
 -11  -3   8       41.75       43.15     38.29 o 
  -9  -3   8      303.65      304.88     40.13 o 
  -7  -3   8      352.58      420.95     52.87 o 
  -5  -3   8     1811.76     1658.55     59.34 o 
  -3  -3   8      964.35     1055.82     56.43 o 
  -1  -3   8      105.16       82.22     39.35 o 
   1  -3   8      553.61      593.29     56.56 o 
   3  -3   8     1204.35     1266.03     47.67 o 
   5  -3   8      679.70      745.30     57.19 o 
   7  -3   8      124.76      129.98     46.70 o 
   9  -3   8      721.49      717.70     56.41 o 
  11  -3   8      540.24      519.36     35.63 o 
  13  -3   8     1143.78     1078.01     36.08 o 
  15  -3   8     3804.53     3687.69     84.30 o 
  17  -3   8     1806.14     1644.29     43.24 o 
  19  -3   8      298.89      264.27     27.12 o 
  21  -3   8     1909.28     1819.11     43.20 o 
  23  -3   8       70.76       70.63     31.11 o 
  25  -3   8      341.10      387.79     33.67 o 
  27  -3   8      926.98      935.29     39.68 o 
  29  -3   8     1417.09     1434.75     43.28 o 
  31  -3   8       21.55       28.48     31.78 o 
  33  -3   8     1057.41     1099.60     40.16 o 
  35  -3   8     1027.49     1120.67     45.15 o 
  37  -3   8       41.03       16.43     22.60 o 
  39  -3   8      975.31      993.29     90.21 o 
  41  -3   8      887.17      985.98     49.20 o 
  43  -3   8       11.03        7.96     24.30 o 
 -46  -2   8       16.22       16.83     27.04 o 
 -44  -2   8       86.80       82.58     26.71 o 
 -42  -2   8       75.45       79.83     17.40 o 
 -40  -2   8      358.77      379.51     24.47 o 
 -38  -2   8      221.80      265.45     25.67 o 
 -36  -2   8       23.04       24.89     26.14 o 
 -34  -2   8     1801.27     1823.20     47.09 o 
 -32  -2   8        3.29       -8.55     19.80 o 
 -30  -2   8     1780.78     1760.05     34.24 o 
 -28  -2   8     1345.05     1311.65     37.53 o 
 -26  -2   8     1429.25     1404.59     32.77 o 
 -24  -2   8     8782.18     8482.89     93.70 o 
 -22  -2   8     8812.12     8426.30    107.30 o 
 -20  -2   8     3490.69     3333.77     66.29 o 
 -18  -2   8     9068.11     8961.54    180.51 o 
 -16  -2   8    13385.58    12893.56    194.45 o 
 -14  -2   8       34.56       65.79     32.06 o 
 -12  -2   8     3015.45     2811.12     53.51 o 
 -10  -2   8    16807.39    17313.18    121.34 o 
  -8  -2   8    10201.97    10944.33    158.47 o 
  -6  -2   8     5713.70     5738.87    137.21 o 
  -4  -2   8    35136.15    34143.04    320.58 o 
  -2  -2   8     2795.41     2400.01     69.09 o 
   0  -2   8      456.59      303.42     31.54 o 
   2  -2   8    16973.45    18622.24    348.50 o 
   4  -2   8    16542.73    17173.49    343.19 o 
   6  -2   8     2953.89     3103.27    105.72 o 
   8  -2   8    12241.90    11375.25    250.10 o 
  10  -2   8     3091.75     2874.77     64.00 o 
  12  -2   8      567.45      540.59     38.10 o 
  14  -2   8     9719.09     9784.42    219.08 o 
  16  -2   8     2535.95     2323.29     58.03 o 
  18  -2   8     2484.62     2427.73     79.44 o 
  20  -2   8     2218.77     2088.55     54.82 o 
  22  -2   8     1867.02     1675.24     36.56 o 
  24  -2   8     2159.39     2120.52     40.38 o 
  26  -2   8     2877.57     2837.55     48.57 o 
  28  -2   8     1268.43     1192.57     35.02 o 
  30  -2   8      628.82      635.63     32.51 o 
  32  -2   8     5198.39     5247.83    104.19 o 
  34  -2   8     2353.84     2494.28     50.31 o 
  36  -2   8     1416.61     1381.61     56.36 o 
  38  -2   8       41.54       48.69     27.81 o 
  40  -2   8      710.79      695.57     39.39 o 
  42  -2   8     1897.59     2140.33    136.58 o 
  44  -2   8       18.88        8.98     32.10 o 
  46  -2   8      543.92      437.78     43.29 o 
 -47  -1   8      255.45      278.24     18.76 o 
 -45  -1   8       77.85       74.38     17.38 o 
 -43  -1   8     1580.58     1577.64     53.00 o 
 -41  -1   8       26.46        8.81     25.43 o 
 -39  -1   8     1098.34     1264.58     36.26 o 
 -37  -1   8      140.89      144.50     24.62 o 
 -35  -1   8      958.71      962.97     32.40 o 
 -33  -1   8     1282.79     1313.61     35.39 o 
 -31  -1   8      721.80      729.15     31.12 o 
 -29  -1   8     6881.31     6871.21    102.70 o 
 -27  -1   8      717.10      740.84     27.48 o 
 -25  -1   8     3367.56     3270.02     64.37 o 
 -23  -1   8     3237.11     3323.72    105.23 o 
 -21  -1   8     1760.29     1888.02     51.39 o 
 -19  -1   8     2092.25     2161.51     52.06 o 
 -17  -1   8     5316.40     5543.16     82.92 o 
 -15  -1   8     4010.60     4054.79     83.88 o 
 -13  -1   8      818.21      822.14     33.83 o 
 -11  -1   8     3680.09     4016.90    123.72 o 
  -9  -1   8     1368.61     1343.95     66.37 o 
  -7  -1   8     1499.13     1502.40     58.74 o 
  -5  -1   8     1733.43     1759.23     47.48 o 
  -3  -1   8     1414.33     1467.21     48.29 o 
  -1  -1   8      303.93      303.61     41.20 o 
   1  -1   8      281.22      256.77     34.50 o 
   3  -1   8      531.15      523.18     36.25 o 
   5  -1   8      775.41      795.24     38.30 o 
   7  -1   8     1210.60     1186.35     52.44 o 
   9  -1   8     3406.85     3209.29    102.90 o 
  11  -1   8      861.58      771.02     58.52 o 
  13  -1   8      318.09      269.28     26.45 o 
  15  -1   8     1259.28     1242.61     37.59 o 
  17  -1   8      349.73      348.10     29.59 o 
  19  -1   8     1077.06     1028.78     30.26 o 
  21  -1   8     1245.65     1179.84     39.18 o 
  23  -1   8      745.76      752.57     57.37 o 
  25  -1   8       78.24       33.08     25.17 o 
  27  -1   8     3974.41     3694.54     58.63 o 
  29  -1   8     8099.45     7475.85     93.44 o 
  31  -1   8     6987.38     6676.22     77.47 o 
  33  -1   8      299.42      305.04     33.18 o 
  35  -1   8     2641.01     2710.19     57.11 o 
  37  -1   8      756.24      821.60     41.17 o 
  39  -1   8     1570.33     1544.41     65.29 o 
  41  -1   8     3207.09     3535.76     91.76 o 
  43  -1   8      328.64      352.79     31.78 o 
  45  -1   8      174.23      151.51     39.57 o 
  47  -1   8     1613.23     1566.25     40.36 o 
 -48   0   8      128.56       66.65     24.76 o 
 -46   0   8      636.15      558.18     24.03 o 
 -44   0   8     1855.51     1933.84     48.98 o 
 -42   0   8      489.31      477.91     26.26 o 
 -40   0   8      340.00      364.56     25.55 o 
 -38   0   8     1066.43     1076.61     33.28 o 
 -36   0   8     3458.55     3642.13     82.17 o 
 -34   0   8     4591.40     4691.88     84.54 o 
 -32   0   8       25.30       26.06     25.10 o 
 -30   0   8      142.23      148.67     25.25 o 
 -28   0   8      125.63      155.95     26.67 o 
 -26   0   8      264.04      300.70     27.90 o 
 -24   0   8      274.68      284.83     39.54 o 
 -22   0   8      314.55      237.96     34.27 o 
 -20   0   8     1438.97     1487.19     53.69 o 
 -18   0   8    14252.66    15481.71    158.47 o 
 -16   0   8        0.52       12.15     25.81 o 
 -14   0   8     4116.30     3711.38    215.70 o 
 -12   0   8     6410.87     6889.98    153.03 o 
 -10   0   8     6428.58     6863.36    150.76 o 
  -8   0   8    11958.23    12962.46    241.79 o 
  -6   0   8      495.61      492.29     41.99 o 
  -4   0   8      201.70      180.19     40.56 o 
  -2   0   8    33114.82    36850.88    275.53 o 
   0   0   8      136.54      170.04     46.54 o 
   2   0   8    10488.47    13221.24    137.56 o 
   4   0   8     1801.58     2343.13     54.04 o 
   6   0   8       17.56       28.45     28.86 o 
   8   0   8      619.49      508.92     36.56 o 
  10   0   8     8331.90     8901.92    115.41 o 
  12   0   8     1692.23     1484.84     80.90 o 
  14   0   8     1731.23     1886.19     78.82 o 
  16   0   8     4492.77     4749.57    105.36 o 
  18   0   8     6798.25     6747.49     78.55 o 
  20   0   8      352.45      377.19     39.98 o 
  22   0   8     2175.92     1926.24     64.01 o 
  24   0   8    13342.47    13111.05    247.60 o 
  26   0   8       13.73       61.65     31.70 o 
  28   0   8     1407.82     1419.69     48.70 o 
  30   0   8       61.83       66.99     31.11 o 
  32   0   8      540.71      536.05     34.75 o 
  34   0   8        8.93      -21.60     33.49 o 
  36   0   8     1989.48     1856.76     51.57 o 
  38   0   8     1433.73     1311.68     46.14 o 
  40   0   8       48.42       29.01     25.26 o 
  42   0   8     1488.90     1442.17     44.08 o 
  44   0   8      131.76      116.21     31.48 o 
  46   0   8      148.41      127.49     34.30 o 
  48   0   8       11.99       50.85     37.05 o 
 -47   1   8      295.77      336.19     57.01 o 
 -45   1   8      162.31      190.44     23.38 o 
 -43   1   8     1588.08     1739.89     73.63 o 
 -41   1   8       37.01       40.10     25.83 o 
 -39   1   8     1212.27     1331.18     38.66 o 
 -37   1   8      179.68      197.45     27.14 o 
 -35   1   8      775.52      754.13     41.54 o 
 -33   1   8     1365.25     1422.95     49.50 o 
 -31   1   8      923.14      918.38     35.38 o 
 -29   1   8     7221.24     7069.49    118.89 o 
 -27   1   8      892.36      959.30     36.56 o 
 -25   1   8     3345.65     3258.89     93.10 o 
 -23   1   8     3411.50     3365.20     66.02 o 
 -21   1   8     1874.67     1855.04     50.73 o 
 -19   1   8     2163.46     2264.32     59.63 o 
 -17   1   8     4828.28     5103.81     68.81 o 
 -15   1   8     3699.62     3897.37     86.79 o 
 -13   1   8      899.64      920.00     68.18 o 
 -11   1   8     3998.87     4224.77     99.71 o 
  -9   1   8     1511.49     1487.43     86.23 o 
  -7   1   8     1494.38     1474.66     86.72 o 
  -5   1   8     1746.54     1797.26     92.40 o 
  -3   1   8     1414.99     1454.72     57.73 o 
  -1   1   8      306.11      314.61     42.02 o 
   1   1   8      323.24      315.55     43.79 o 
   3   1   8      472.92      491.48     46.79 o 
   5   1   8      749.88      790.91     55.82 o 
   7   1   8     1242.27     1298.73     55.14 o 
   9   1   8     3309.85     3274.37     76.83 o 
  11   1   8      791.24      713.73     57.66 o 
  13   1   8      255.74      264.48     32.33 o 
  15   1   8     1075.93     1207.33     62.64 o 
  17   1   8      234.07      266.21     26.72 o 
  19   1   8      994.65     1005.50     35.63 o 
  21   1   8     1167.54     1132.95     39.44 o 
  23   1   8      682.89      673.36     44.31 o 
  25   1   8      116.09      130.32     46.00 o 
  27   1   8     3487.34     3558.49     79.38 o 
  29   1   8     7615.37     7458.31     94.45 o 
  31   1   8     7071.39     6951.95    166.89 o 
  33   1   8      435.42      392.33     40.21 o 
  35   1   8     2442.06     2568.65     86.93 o 
  37   1   8      637.43      691.15     42.27 o 
  39   1   8     1386.66     1319.70     52.42 o 
  41   1   8     3376.57     3409.05     71.23 o 
  43   1   8      216.87      267.65     30.22 o 
  45   1   8      204.69      156.83     72.00 o 
  47   1   8     1612.17     1510.99     63.91 o 
 -46   2   8       20.77        3.49     24.37 o 
 -44   2   8       92.74       90.88     33.81 o 
 -42   2   8       73.11      117.88     23.38 o 
 -40   2   8      353.74      365.58     31.06 o 
 -38   2   8      202.61      174.70     32.34 o 
 -36   2   8       11.50        3.81     33.19 o 
 -34   2   8     1818.29     1862.26     94.20 o 
 -32   2   8        3.17      -41.02     41.02 o 
 -30   2   8     1597.21     1561.29     75.08 o 
 -28   2   8     1180.89     1125.23    112.39 o 
 -26   2   8     1367.52     1354.61    115.69 o 
 -24   2   8     9271.55     8979.12    205.07 o 
 -22   2   8     8424.34     8381.73    155.94 o 
 -20   2   8     3369.99     3229.19    111.53 o 
 -18   2   8     9332.52     9615.31    138.03 o 
 -16   2   8    13800.32    13442.89    157.42 o 
 -14   2   8       19.98       20.40     34.67 o 
 -12   2   8     3380.93     3104.00     91.51 o 
 -10   2   8    17405.85    17740.32    159.25 o 
  -8   2   8     9729.65    10384.39    206.00 o 
  -6   2   8     6346.78     6787.69    269.93 o 
  -4   2   8    32790.59    34235.07    736.38 o 
  -2   2   8     2921.34     2739.57     87.95 o 
   0   2   8      593.13      425.46     44.01 o 
   2   2   8    13731.50    16025.21    312.25 o 
   4   2   8    15918.44    16874.45    278.85 o 
   6   2   8     2274.24     2371.38     85.69 o 
   8   2   8    13272.54    12773.46    361.88 o 
  10   2   8     3195.77     3133.08     96.00 o 
  12   2   8      428.48      468.44     41.22 o 
  14   2   8    10644.77    11323.71    315.54 o 
  16   2   8     2430.68     2319.93     93.23 o 
  18   2   8     2811.67     2891.36    115.95 o 
  20   2   8     2259.83     2153.55     60.44 o 
  22   2   8     1944.02     1868.39    199.07 o 
  24   2   8     2053.20     2051.70     74.89 o 
  26   2   8     3098.10     3183.76    154.28 o 
  28   2   8     1295.62     1280.44    112.03 o 
  30   2   8      752.53      772.04     49.99 o 
  32   2   8     5012.83     5191.01    114.84 o 
  34   2   8     2313.16     2398.99    153.42 o 
  36   2   8     1425.79     1490.75     60.21 o 
  38   2   8       20.15       45.86     30.44 o 
  40   2   8      688.31      813.86     41.61 o 
  42   2   8     1794.57     1860.01     78.88 o 
  44   2   8       17.04      -12.47     27.88 o 
 -43   3   8      137.67      114.14     24.80 o 
 -39   3   8      370.43      387.85     29.49 o 
 -37   3   8      560.85      596.46     49.11 o 
 -35   3   8      436.05      447.87     49.20 o 
 -33   3   8      438.11      439.42     53.30 o 
 -31   3   8     1868.77     1789.39     84.30 o 
 -29   3   8     5630.23     5885.72    469.03 o 
 -27   3   8     1726.58     1672.93    103.82 o 
 -25   3   8      443.49      368.85     80.20 o 
 -23   3   8     4668.68     4795.08    150.60 o 
 -21   3   8     2346.69     2274.11    113.20 o 
 -19   3   8     1346.41     1525.05     93.67 o 
 -17   3   8     2652.49     2678.85    111.89 o 
 -15   3   8     1797.70     1701.84     77.77 o 
 -13   3   8      901.79      829.29     81.73 o 
 -11   3   8       12.80      -21.40     55.81 o 
  -9   3   8      388.35      374.01     42.96 o 
  -7   3   8      353.30      305.61     80.57 o 
  -5   3   8     1810.16     1610.72    108.22 o 
  -3   3   8      939.02      879.15     86.24 o 
  -1   3   8       82.81      106.79     72.01 o 
   1   3   8      537.71      541.03     61.08 o 
   3   3   8     1233.80     1199.86    153.98 o 
   5   3   8      703.49      659.53     69.22 o 
   7   3   8      136.07      109.60     64.05 o 
   9   3   8      719.52      758.99     83.42 o 
  11   3   8      511.43      541.49    129.95 o 
  13   3   8     1257.32     1181.92    151.34 o 
  15   3   8     4074.65     3956.34    130.90 o 
  17   3   8     1931.98     2033.49    104.41 o 
  19   3   8      245.71      253.98     44.18 o 
  21   3   8     2073.85     2062.71     72.90 o 
  23   3   8      126.25      108.49     42.74 o 
  25   3   8      289.67      259.41     46.57 o 
  27   3   8     1032.86     1132.20     62.13 o 
  29   3   8     1536.44     1690.59    108.77 o 
  31   3   8       25.88       50.90     64.76 o 
  33   3   8      937.74      977.83     60.66 o 
  35   3   8     1018.32     1152.31     51.39 o 
  37   3   8       45.08       47.68     26.07 o 
  39   3   8      989.05      967.18     99.17 o 
  41   3   8      861.16      776.31     51.97 o 
 -38   4   8       87.19       54.26     40.33 o 
 -36   4   8      183.98      239.98     50.96 o 
 -34   4   8      188.21      223.61     30.44 o 
 -32   4   8       15.48       17.87     35.42 o 
 -30   4   8      529.17      514.39     47.92 o 
 -28   4   8     1844.49     1871.69     97.93 o 
 -26   4   8      416.42      396.01     71.73 o 
 -24   4   8     1549.87     1634.30     96.76 o 
 -22   4   8      619.00      576.90     75.50 o 
 -20   4   8      965.13      827.07     78.77 o 
 -18   4   8      760.18      751.27     72.95 o 
 -16   4   8      539.56      535.46     68.32 o 
 -14   4   8     2240.73     1908.30     91.91 o 
  12   4   8     2838.49     2927.38    120.64 o 
  14   4   8     1082.18     1069.27     91.49 o 
  16   4   8     5379.89     5369.74    157.22 o 
  18   4   8    13131.95    14096.40    484.04 o 
  20   4   8     1664.06     1744.16     64.85 o 
  22   4   8     3201.40     3107.57    126.42 o 
  24   4   8     2492.60     2732.28    116.99 o 
  26   4   8     1984.11     1974.70    100.03 o 
  28   4   8     2355.77     2433.70    103.28 o 
  30   4   8      501.39      452.77     49.00 o 
  32   4   8      189.08      166.71     39.29 o 
  34   4   8      105.87      115.61     56.27 o 
  36   4   8      138.62       60.26     70.87 o 
  38   4   8      365.80      330.81     35.80 o 
 -29   5   8      104.56       71.58     32.44 o 
 -27   5   8      894.80      841.83    123.42 o 
 -25   5   8      338.84      342.10     45.22 o 
 -23   5   8       12.81        2.76     38.86 o 
 -21   5   8       93.18      153.20     44.93 o 
   7   5   8       52.78      105.51     56.28 o 
   9   5   8       22.41       43.80     53.63 o 
  11   5   8        8.55      -18.40     54.54 o 
  13   5   8      160.43      160.39     58.19 o 
  15   5   8      309.74      314.32     58.07 o 
  17   5   8       20.35       24.87     45.44 o 
  19   5   8      133.06       47.47     42.46 o 
  21   5   8      399.68      308.84     47.71 o 
  23   5   8      230.33      228.75     41.95 o 
 -12   6   8      879.32      728.14     53.39 o 
 -10   6   8      878.46      694.67     51.94 o 
  -8   6   8       72.01       14.67     44.17 o 
   0   6   8      730.47      751.05     52.12 o 
   2   6   8      423.06      290.45     42.71 o 
   4   6   8      601.44      527.58     49.35 o 
 -20  -6   9       44.88       38.12     16.96 o 
 -18  -6   9      204.49      196.40     27.91 o 
 -16  -6   9       33.23       16.50     20.22 o 
 -14  -6   9      132.01      146.83     22.18 o 
 -12  -6   9      525.14      527.91     28.27 o 
 -10  -6   9      482.44      490.89     39.08 o 
  -8  -6   9      265.56      264.43     38.11 o 
  -6  -6   9      306.99      285.56     37.90 o 
  -4  -6   9       87.11       54.10     34.80 o 
  -2  -6   9       90.48       93.16     35.18 o 
   0  -6   9       56.61       61.72     35.32 o 
   2  -6   9       33.78       16.75     33.90 o 
   4  -6   9       53.65       65.48     28.55 o 
   6  -6   9      202.31      259.97     29.75 o 
   8  -6   9      381.30      379.83     29.07 o 
  10  -6   9       68.38       56.41     21.28 o 
  12  -6   9       90.65       96.44     18.30 o 
  14  -6   9      292.04      252.01     25.59 o 
  16  -6   9      113.76       87.84     23.58 o 
  18  -6   9       21.70        0.22     32.65 o 
  20  -6   9       29.06       80.73     37.37 o 
 -31  -5   9      326.32      286.26     30.06 o 
 -29  -5   9      589.22      564.89     41.98 o 
 -27  -5   9      718.29      800.81     30.01 o 
 -25  -5   9      988.18     1085.09     46.28 o 
 -23  -5   9      470.70      439.47     28.36 o 
 -21  -5   9      230.51      239.57     24.70 o 
 -19  -5   9      641.79      756.59     28.29 o 
 -17  -5   9      107.10       67.67     25.13 o 
 -15  -5   9      375.83      451.41     29.16 o 
 -13  -5   9      292.91      299.60     27.94 o 
 -11  -5   9     1786.48     1865.95     39.50 o 
  -9  -5   9      186.56      257.54     29.24 o 
  -7  -5   9     3230.30     3153.20     44.19 o 
  -5  -5   9     3869.26     3773.33     44.73 o 
  -3  -5   9     1399.18     1439.65     38.54 o 
  -1  -5   9      333.39      380.73     30.48 o 
   1  -5   9      274.19      307.59     29.71 o 
   3  -5   9      896.83      976.36     39.25 o 
   5  -5   9      797.88      877.04     47.64 o 
   7  -5   9      437.80      468.83     32.19 o 
   9  -5   9     2627.33     2800.00     54.11 o 
  11  -5   9     3781.83     4086.46     52.76 o 
  13  -5   9     1386.43     1483.48     44.45 o 
  15  -5   9     3584.12     3851.63    103.70 o 
  17  -5   9     2155.09     2300.04     74.82 o 
  19  -5   9     1394.88     1469.00     44.92 o 
  21  -5   9     2290.02     2402.99     85.45 o 
  23  -5   9      142.74      103.40     28.32 o 
  25  -5   9       93.19       87.68     28.89 o 
  27  -5   9     1594.26     1724.37     43.56 o 
  29  -5   9      484.39      486.00     22.16 o 
  31  -5   9      176.79      147.66     45.12 o 
 -38  -4   9      630.00      549.07     28.61 o 
 -36  -4   9     1327.05     1412.91     39.85 o 
 -34  -4   9      127.94      157.40     19.79 o 
 -32  -4   9       63.48       52.95     19.46 o 
 -30  -4   9      330.49      259.27     22.83 o 
 -28  -4   9     1001.64     1079.35     32.08 o 
 -26  -4   9     2533.74     2621.81     75.66 o 
 -24  -4   9      370.26      367.77     26.07 o 
 -22  -4   9      721.72      708.67     33.75 o 
 -20  -4   9      623.40      710.31     36.70 o 
 -18  -4   9     1375.14     1369.28     52.82 o 
 -16  -4   9       97.47      100.64     25.08 o 
 -14  -4   9        6.13       25.08     25.19 o 
 -12  -4   9       54.97       40.11     25.77 o 
 -10  -4   9      138.12      100.88     24.54 o 
  -8  -4   9     1685.65     1713.79     32.15 o 
  -6  -4   9       50.17       44.19     21.25 o 
  -4  -4   9     1559.91     1508.19     28.41 o 
  -2  -4   9      679.80      636.20     26.86 o 
   0  -4   9      854.98      894.66     29.79 o 
   2  -4   9      331.09      325.06     25.77 o 
   4  -4   9      150.28      132.31     24.12 o 
   6  -4   9      490.64      496.41     29.72 o 
   8  -4   9     1000.73      932.37     37.07 o 
  10  -4   9      497.41      448.38     38.60 o 
  12  -4   9       32.67       40.88     36.93 o 
  14  -4   9      433.10      400.22     34.05 o 
  16  -4   9      740.77      720.22     38.06 o 
  18  -4   9      902.88      815.16     64.18 o 
  20  -4   9     1657.15     1647.20     85.73 o 
  22  -4   9     2430.58     2583.54     60.88 o 
  24  -4   9      262.42      274.98     34.07 o 
  26  -4   9     1109.33     1093.74     53.54 o 
  28  -4   9      578.81      681.08     41.07 o 
  30  -4   9      445.81      463.23     29.87 o 
  32  -4   9      818.09      865.06     34.02 o 
  34  -4   9     1937.77     2098.91     44.96 o 
  36  -4   9      455.38      372.81     32.40 o 
 -43  -3   9      307.15      227.14     25.94 o 
 -41  -3   9      417.83      413.60     35.40 o 
 -39  -3   9      285.03      303.42     27.65 o 
 -37  -3   9      148.58      189.49     25.56 o 
 -35  -3   9      224.27      258.22     26.48 o 
 -33  -3   9      360.38      375.55     29.97 o 
 -31  -3   9     3018.82     3238.52     61.55 o 
 -29  -3   9     1812.38     1923.82     39.79 o 
 -27  -3   9     2456.86     2555.01     48.15 o 
 -25  -3   9     1807.92     1830.09     34.46 o 
 -23  -3   9     2592.35     2491.10     49.07 o 
 -21  -3   9      366.72      390.92     25.32 o 
 -19  -3   9     6349.54     6036.28     88.09 o 
 -17  -3   9     3755.53     3655.33     71.76 o 
 -15  -3   9     2333.33     2141.72     48.39 o 
 -13  -3   9     5691.61     5304.87     83.75 o 
 -11  -3   9     4463.17     4074.75    120.19 o 
  -9  -3   9     1960.32     2024.15     60.44 o 
  -7  -3   9     2656.95     2837.57    113.49 o 
  -5  -3   9    11102.78     9985.88    113.43 o 
  -3  -3   9     4288.09     4397.24    113.30 o 
  -1  -3   9      261.45      355.90     86.75 o 
   1  -3   9    12424.03    11851.48    269.11 o 
   3  -3   9     5833.94     6205.86    128.76 o 
   5  -3   9     5464.77     5015.60    105.97 o 
   7  -3   9    11237.45    10833.37    178.06 o 
   9  -3   9     2067.30     2109.32     58.18 o 
  11  -3   9      901.98      915.72     38.10 o 
  13  -3   9     4275.33     4161.92    139.83 o 
  15  -3   9     2525.44     2361.89     44.77 o 
  17  -3   9     4527.88     4339.31     80.96 o 
  19  -3   9      295.33      260.47     27.71 o 
  21  -3   9      292.61      333.19     38.34 o 
  23  -3   9     3248.45     3058.58     54.93 o 
  25  -3   9      944.66      978.98     41.11 o 
  27  -3   9      864.81      888.83     37.86 o 
  29  -3   9     1263.75     1294.40     40.88 o 
  31  -3   9      257.67      292.31     29.66 o 
  33  -3   9      109.31      127.83     28.12 o 
  35  -3   9      641.36      627.75     55.44 o 
  37  -3   9      495.24      489.49     41.35 o 
  39  -3   9      357.35      354.26     49.71 o 
  41  -3   9      202.68      158.92     31.15 o 
 -44  -2   9      465.64      423.77     35.77 o 
 -42  -2   9     1208.44     1270.77     48.96 o 
 -40  -2   9      226.81      216.13     24.65 o 
 -38  -2   9     1312.72     1395.98     49.20 o 
 -36  -2   9      953.14     1015.92     34.81 o 
 -34  -2   9      532.45      500.47     26.92 o 
 -32  -2   9     1981.82     2214.23     38.40 o 
 -30  -2   9     2176.07     2187.63     43.57 o 
 -28  -2   9      210.57      196.03     22.96 o 
 -26  -2   9     2747.27     2717.01     48.83 o 
 -24  -2   9    17566.73    17126.74    217.39 o 
 -22  -2   9     2087.39     2004.61     36.85 o 
 -20  -2   9      617.29      508.37     26.60 o 
 -18  -2   9     6136.05     6226.51    142.51 o 
 -16  -2   9     3628.82     3665.43     72.34 o 
 -14  -2   9      738.12      758.39     40.96 o 
 -12  -2   9      301.14      206.49     34.13 o 
 -10  -2   9      391.31      440.22     38.09 o 
  -8  -2   9       18.35        1.02     40.30 o 
  -6  -2   9       17.09       -1.33     25.41 o 
  -4  -2   9      140.03       75.03     26.60 o 
  -2  -2   9      762.81      804.27     36.14 o 
   0  -2   9       98.89       76.56     25.73 o 
   2  -2   9      411.17      337.27     28.62 o 
   4  -2   9     1001.38     1040.98     42.49 o 
   6  -2   9       19.34       30.35     24.50 o 
   8  -2   9      202.11      237.35     44.44 o 
  10  -2   9      156.74      172.06     29.25 o 
  12  -2   9      603.43      477.44     33.69 o 
  14  -2   9     3387.49     3305.80     62.52 o 
  16  -2   9     1164.74     1080.56     70.62 o 
  18  -2   9       90.11      114.68     57.05 o 
  20  -2   9     1672.41     1632.78     41.79 o 
  22  -2   9      142.80      135.84     27.04 o 
  24  -2   9      357.73      315.51     30.01 o 
  26  -2   9      762.04      727.10     34.27 o 
  28  -2   9     2747.09     2880.05     73.13 o 
  30  -2   9     1179.28     1189.12     41.43 o 
  32  -2   9      143.07      138.47     30.27 o 
  34  -2   9      849.45      845.51     44.27 o 
  36  -2   9      549.32      597.49     52.74 o 
  38  -2   9      839.82      826.23     54.20 o 
  40  -2   9     1818.80     1925.46     60.44 o 
  42  -2   9       21.53       51.48     39.58 o 
  44  -2   9      153.94      174.21     30.14 o 
 -47  -1   9      718.32      594.21     45.16 o 
 -45  -1   9      248.13      233.21     22.85 o 
 -43  -1   9      522.41      524.55     32.27 o 
 -41  -1   9      214.53      166.42     26.38 o 
 -39  -1   9       65.85       79.89     21.45 o 
 -37  -1   9      401.15      399.50     25.86 o 
 -35  -1   9      319.99      313.09     26.67 o 
 -33  -1   9     1282.68     1357.02     35.22 o 
 -31  -1   9     1067.87     1070.19     31.15 o 
 -29  -1   9     1399.91     1310.41     35.12 o 
 -27  -1   9     4472.31     4514.83     61.55 o 
 -25  -1   9      888.29      850.06     29.50 o 
 -23  -1   9     3069.46     3055.07     71.26 o 
 -21  -1   9      139.07       82.30     43.49 o 
 -19  -1   9     3514.87     3543.95     71.96 o 
 -17  -1   9     3362.44     3541.39     66.41 o 
 -15  -1   9     4828.48     5105.05    141.74 o 
 -13  -1   9     9341.55     8854.62    232.77 o 
 -11  -1   9     2524.98     2299.97     51.11 o 
  -9  -1   9      358.18      301.40     33.31 o 
  -7  -1   9     2268.04     1986.43     63.93 o 
  -5  -1   9     1794.12     1463.42     88.63 o 
  -3  -1   9     8948.79     9232.30    156.69 o 
  -1  -1   9     2715.28     2849.03     71.54 o 
   1  -1   9     6975.96     7575.03    169.60 o 
   3  -1   9     1612.06     2027.26     58.23 o 
   5  -1   9    32885.17    34543.27    995.44 o 
   7  -1   9     3950.02     3683.83    139.93 o 
   9  -1   9    33342.65    33386.82    470.71 o 
  11  -1   9     1769.95     1647.28     40.03 o 
  13  -1   9     1292.77     1307.67     38.78 o 
  15  -1   9    23852.69    23500.37    431.80 o 
  17  -1   9     1049.28     1006.08     50.97 o 
  19  -1   9     5325.48     5229.06    111.22 o 
  21  -1   9     8218.31     8015.31    124.71 o 
  23  -1   9     3895.88     3725.83     58.02 o 
  25  -1   9     1582.16     1575.93     39.87 o 
  27  -1   9     1863.59     1770.34     96.70 o 
  29  -1   9     2620.63     2428.11     52.67 o 
  31  -1   9      502.67      492.32     33.95 o 
  33  -1   9     2663.89     2607.11     60.08 o 
  35  -1   9      763.84      740.94     42.37 o 
  37  -1   9      668.38      643.09     39.24 o 
  39  -1   9     1987.60     2018.54     61.06 o 
  41  -1   9      460.56      460.09     35.83 o 
  43  -1   9      680.29      664.75     50.90 o 
  45  -1   9       62.71       36.97     30.31 o 
  47  -1   9       23.87       36.76     32.82 o 
 -48   0   9       93.52       60.60     28.83 o 
 -46   0   9       72.44       94.06     14.58 o 
 -44   0   9     1575.97     1692.41     35.69 o 
 -42   0   9     2546.20     2822.29     49.54 o 
 -40   0   9        7.11       37.75     21.78 o 
 -38   0   9     1331.24     1364.09     35.24 o 
 -36   0   9     1339.49     1408.63     37.43 o 
 -34   0   9     2131.13     2271.71     43.92 o 
 -32   0   9     1715.22     1627.94     45.24 o 
 -30   0   9      656.79      625.21     32.82 o 
 -28   0   9      215.69      161.91     27.77 o 
 -26   0   9        8.41       16.20     25.73 o 
 -24   0   9      431.51      442.41     29.86 o 
 -22   0   9        7.71       15.03     38.56 o 
 -20   0   9      231.05      211.49     36.64 o 
 -18   0   9       86.02      150.47     29.73 o 
 -16   0   9     1403.74     1477.74     56.36 o 
 -14   0   9        3.95       11.04     29.48 o 
 -12   0   9       65.03      133.95     35.05 o 
 -10   0   9      594.92      537.75     85.56 o 
  -8   0   9     1055.92     1052.19     79.39 o 
  -6   0   9      169.42      247.55     40.94 o 
  -4   0   9     1268.44     1280.32     60.03 o 
  -2   0   9        1.43        6.75     39.70 o 
   0   0   9        4.85       20.07     27.41 o 
   2   0   9      339.51      365.85     33.45 o 
   4   0   9     2169.59     2404.31     77.75 o 
   6   0   9     2663.30     2732.02     82.88 o 
   8   0   9     3217.66     3350.34     77.85 o 
  10   0   9     2096.50     2066.57     61.69 o 
  12   0   9      142.45      176.54     24.96 o 
  14   0   9     1277.99     1292.94     48.36 o 
  16   0   9      153.85      125.49     25.62 o 
  18   0   9      149.31      173.96     27.71 o 
  20   0   9     4573.02     4482.70     68.21 o 
  22   0   9     2765.01     2594.48     67.03 o 
  24   0   9     2725.85     2595.77     57.29 o 
  26   0   9      892.12      967.16     40.50 o 
  28   0   9     2040.11     1959.34     51.38 o 
  30   0   9        8.60       -0.18     33.72 o 
  32   0   9       12.36        9.19     28.49 o 
  34   0   9     1857.00     1801.50     51.64 o 
  36   0   9     1467.31     1428.66     46.46 o 
  38   0   9      161.74      149.00     31.52 o 
  40   0   9     1428.99     1484.93     49.45 o 
  42   0   9     1901.42     1863.78     60.06 o 
  44   0   9       77.40       84.93     30.36 o 
  46   0   9     2351.64     2213.11     50.50 o 
 -47   1   9      702.26      659.96     45.34 o 
 -45   1   9      243.66      219.22     26.15 o 
 -43   1   9      522.40      477.18     25.55 o 
 -41   1   9      188.42      189.82     22.86 o 
 -39   1   9       73.76       79.38     21.98 o 
 -37   1   9      395.07      441.07     29.20 o 
 -35   1   9      254.62      239.40     28.52 o 
 -33   1   9     1263.93     1340.40     39.17 o 
 -31   1   9     1056.58     1071.42     36.27 o 
 -29   1   9     1236.83     1142.26     37.73 o 
 -27   1   9     4466.49     4602.66    115.13 o 
 -25   1   9      780.61      714.45     44.92 o 
 -23   1   9     3457.90     3327.61     73.69 o 
 -21   1   9      123.91      161.25     51.81 o 
 -19   1   9     3760.10     3819.10     60.72 o 
 -17   1   9     2774.18     2881.18     90.17 o 
 -15   1   9     5240.12     5423.64    141.60 o 
 -13   1   9     8661.83     8454.59    135.32 o 
 -11   1   9     2902.14     2804.28     55.83 o 
  -9   1   9      594.50      680.63     83.52 o 
  -7   1   9     1740.47     1688.17     91.77 o 
  -5   1   9     2268.62     2273.34    119.34 o 
  -3   1   9     8119.96     8964.19    248.64 o 
  -1   1   9     3052.04     3302.54    109.17 o 
   1   1   9     5968.65     6696.26    200.94 o 
   3   1   9     1072.63     1440.15     63.07 o 
   5   1   9    33456.17    35781.43    683.21 o 
   7   1   9     4018.29     3957.71     85.65 o 
   9   1   9    33518.41    35044.87    408.64 o 
  11   1   9     2016.16     1922.72     49.08 o 
  13   1   9     1017.57     1016.72     51.38 o 
  15   1   9    23955.02    25663.03    133.04 o 
  17   1   9      685.17      694.32     32.57 o 
  19   1   9     5308.75     5415.91     70.13 o 
  21   1   9     7881.63     7670.43    122.44 o 
  23   1   9     3563.89     3519.79    106.92 o 
  25   1   9     1513.40     1509.78    144.01 o 
  27   1   9     1417.92     1389.00     49.93 o 
  29   1   9     2676.73     2726.99     98.25 o 
  31   1   9      506.68      500.69     59.67 o 
  33   1   9     2557.08     2577.75     80.47 o 
  35   1   9      729.90      724.48     43.81 o 
  37   1   9      627.56      646.75     38.19 o 
  39   1   9     1840.22     1850.52     75.46 o 
  41   1   9      543.50      596.39     43.63 o 
  43   1   9      655.60      589.56     44.80 o 
  45   1   9      107.94      111.67     28.80 o 
 -46   2   9      182.47      156.59     28.65 o 
 -44   2   9      447.23      462.79     34.64 o 
 -42   2   9     1223.41     1271.76     72.91 o 
 -40   2   9      215.51      253.46     29.04 o 
 -38   2   9     1424.74     1422.97     43.73 o 
 -36   2   9      957.25      947.61     43.22 o 
 -34   2   9      517.62      449.49     37.96 o 
 -32   2   9     1985.17     2083.10     56.60 o 
 -30   2   9     1790.16     1730.07     84.14 o 
 -28   2   9      155.23      150.11     31.78 o 
 -26   2   9     3143.23     3118.11     71.20 o 
 -24   2   9    17741.31    17505.85    145.05 o 
 -22   2   9     1866.93     1804.18     46.18 o 
 -20   2   9      468.03      457.36     67.82 o 
 -18   2   9     6218.12     6195.11    126.35 o 
 -16   2   9     3565.86     3555.06     86.81 o 
 -14   2   9      620.63      556.43     49.63 o 
 -12   2   9      234.97      209.23     50.22 o 
 -10   2   9      446.96      462.20     86.19 o 
  -8   2   9       15.85        6.28     52.63 o 
  -6   2   9       10.68       19.99     54.93 o 
  -4   2   9      145.75      138.86     55.16 o 
  -2   2   9      742.48      834.70     43.62 o 
   0   2   9       96.16       76.00     29.59 o 
   2   2   9      459.37      433.49     31.83 o 
   4   2   9      996.91      999.54     35.39 o 
   6   2   9       29.20       40.59     25.62 o 
   8   2   9      164.35      139.75     24.19 o 
  10   2   9      157.39      152.03     34.98 o 
  12   2   9      588.43      604.00     43.22 o 
  14   2   9     3308.39     3508.68     79.44 o 
  16   2   9     1078.45     1035.18    103.21 o 
  18   2   9       71.35       86.05     67.60 o 
  20   2   9     1638.65     1766.88     68.18 o 
  22   2   9      197.45      184.28     44.52 o 
  24   2   9      345.65      352.73     54.13 o 
  26   2   9      694.22      740.57     60.92 o 
  28   2   9     2599.53     2781.91     89.18 o 
  30   2   9     1182.06     1111.44     56.77 o 
  32   2   9      104.85      100.98     35.29 o 
  34   2   9      657.56      690.39     41.89 o 
  36   2   9      463.29      533.36     36.84 o 
  38   2   9      846.36      900.44     54.89 o 
  40   2   9     1882.31     1862.75     71.30 o 
  42   2   9        8.24        9.60     24.75 o 
  44   2   9      202.11      206.77     40.58 o 
 -43   3   9      331.94      302.62     32.54 o 
 -41   3   9      472.24      514.38     51.93 o 
 -39   3   9      290.44      286.80     33.36 o 
 -37   3   9      128.64      164.18     31.03 o 
 -35   3   9      258.67      315.86     39.11 o 
 -33   3   9      354.74      382.84     50.89 o 
 -31   3   9     3172.56     3543.99     91.90 o 
 -29   3   9     1951.38     2055.11     93.55 o 
 -27   3   9     2548.95     2726.66    123.90 o 
 -25   3   9     1875.49     1738.64    109.19 o 
 -23   3   9     2341.97     1900.01    107.27 o 
 -21   3   9      399.78      489.45     77.97 o 
 -19   3   9     6009.01     5838.50    158.61 o 
 -17   3   9     3593.37     3529.03    206.76 o 
 -15   3   9     2313.81     2049.73     66.71 o 
 -13   3   9     5744.01     5393.06    136.22 o 
 -11   3   9     3805.50     3310.04     94.83 o 
  -9   3   9     1960.78     2039.16    113.26 o 
  -7   3   9     1886.06     1989.76    114.96 o 
  -5   3   9    11411.42    11492.27    293.23 o 
  -3   3   9     4109.17     4244.33     91.47 o 
  -1   3   9       76.43      243.53     86.83 o 
   1   3   9    12868.03    12442.95    238.56 o 
   3   3   9     5532.86     5859.52    236.53 o 
   5   3   9     5998.79     5517.53    203.97 o 
   7   3   9    11421.20    11068.04    202.70 o 
   9   3   9     2102.21     2110.96    148.82 o 
  13   3   9     4821.27     5337.22    152.43 o 
  17   3   9     4477.00     4667.76    150.51 o 
  19   3   9      356.62      322.87     78.85 o 
  21   3   9      386.38      381.26     49.24 o 
  23   3   9     3543.58     3278.98    138.89 o 
  25   3   9      907.15      942.50     68.38 o 
  27   3   9      949.60      938.17     58.49 o 
  29   3   9     1165.10     1223.28    127.15 o 
  31   3   9      273.27      330.19     54.40 o 
  33   3   9       94.42      102.58     47.03 o 
  35   3   9      528.65      576.10     53.00 o 
  37   3   9      504.51      456.03     28.66 o 
  39   3   9      322.18      236.08     31.53 o 
 -38   4   9      594.14      579.47     39.52 o 
 -36   4   9     1357.74     1476.56     65.33 o 
 -34   4   9      110.37      161.51     26.02 o 
 -32   4   9       31.49       77.78     34.35 o 
 -30   4   9      247.45      220.11     31.39 o 
 -28   4   9     1068.73     1081.36     51.78 o 
 -26   4   9     2510.92     2567.17    106.86 o 
 -24   4   9      405.88      357.18     64.05 o 
 -22   4   9      652.31      595.62     72.66 o 
 -20   4   9      561.89      645.73     73.65 o 
 -18   4   9     1425.83     1477.10     90.78 o 
 -16   4   9       67.45       60.30     53.28 o 
  -8   4   9     1868.00     1897.99     92.68 o 
  -6   4   9       61.56      -23.18     43.08 o 
   4   4   9      178.19      188.72     54.79 o 
  12   4   9       40.36       84.03     67.91 o 
  14   4   9      543.62      554.96     80.26 o 
  16   4   9      892.52      866.38     84.75 o 
  18   4   9      905.84      908.11     57.12 o 
  20   4   9     1656.78     1718.67     68.40 o 
  22   4   9     2511.63     2544.05     74.99 o 
  24   4   9      239.44      180.83     62.36 o 
  26   4   9     1164.52     1163.54     85.98 o 
  28   4   9      644.01      715.99     72.97 o 
  30   4   9      404.87      359.09     34.71 o 
  32   4   9      937.26      933.22    174.12 o 
  34   4   9     1805.71     1852.78     75.64 o 
  36   4   9      432.07      394.21     39.49 o 
 -31   5   9      323.25      280.35     32.79 o 
 -29   5   9      555.22      481.34     37.10 o 
 -27   5   9      692.96      749.82     51.48 o 
 -25   5   9      987.95      829.63     61.34 o 
 -23   5   9      451.25      358.18     46.32 o 
 -21   5   9      235.34      120.93     42.59 o 
 -19   5   9      641.30      517.31     55.64 o 
 -17   5   9       74.93       57.82     41.87 o 
  -1   5   9      429.50      445.45     69.24 o 
   1   5   9      370.50      272.86     59.14 o 
   7   5   9      570.43      721.38     73.08 o 
   9   5   9     2397.47     2529.66    107.72 o 
  11   5   9     3690.13     3610.76    121.88 o 
  13   5   9     1255.86     1216.33     81.44 o 
  15   5   9     3658.53     3572.18    169.99 o 
  17   5   9     2348.74     2268.13     94.57 o 
  19   5   9     1480.64     1275.82     71.43 o 
  21   5   9     2323.93     1913.11     80.68 o 
  23   5   9       71.97       53.60     39.80 o 
  29   5   9      577.15      538.03     41.09 o 
  -2   6   9       81.37      110.99     36.96 o 
   0   6   9       47.49       47.16     32.40 o 
   2   6   9       41.28       50.78     34.70 o 
 -16  -6  10      855.03      642.92     60.55 o 
 -14  -6  10      319.56      308.77     26.75 o 
 -12  -6  10      580.71      630.84     38.16 o 
 -10  -6  10     1036.43     1115.11     40.31 o 
  -8  -6  10      347.03      381.16     35.90 o 
  -6  -6  10     2330.14     2534.65     98.94 o 
  -4  -6  10      708.87      816.85     68.13 o 
  -2  -6  10      686.16      823.37     52.31 o 
   0  -6  10      613.54      676.64     60.09 o 
   2  -6  10     1806.73     2111.76     46.11 o 
   4  -6  10      296.54      351.70     33.12 o 
   6  -6  10      842.50     1052.23     32.98 o 
   8  -6  10     3127.91     3522.00    158.49 o 
  10  -6  10      822.11      836.68     53.12 o 
  12  -6  10      100.12       93.51     17.80 o 
  14  -6  10     3511.95     3586.58     55.95 o 
  16  -6  10      292.21      298.53     25.13 o 
  18  -6  10     1273.47     1067.41     51.97 o 
 -29  -5  10      141.40      111.93     18.40 o 
 -27  -5  10      175.15      196.69     25.10 o 
 -25  -5  10      142.81      189.58     25.46 o 
 -23  -5  10      277.21      275.76     28.04 o 
 -21  -5  10      152.07      146.80     24.63 o 
 -19  -5  10       14.38       18.17     23.59 o 
 -17  -5  10      490.26      574.30     29.31 o 
 -15  -5  10      282.70      315.83     28.80 o 
 -13  -5  10       94.26       69.45     25.59 o 
 -11  -5  10      800.51      816.16     32.30 o 
  -9  -5  10      246.88      238.31     27.48 o 
  -7  -5  10       47.12       55.18     25.72 o 
  -5  -5  10      257.81      269.95     31.22 o 
  -3  -5  10      921.08      915.71     35.47 o 
  -1  -5  10      188.93      197.20     27.90 o 
   1  -5  10      186.03      249.40     30.97 o 
   3  -5  10      281.98      282.99     33.84 o 
   5  -5  10        8.47       13.42     26.12 o 
   7  -5  10      404.29      412.21     31.36 o 
   9  -5  10       97.32      142.61     29.96 o 
  11  -5  10      102.76       97.22     29.45 o 
  13  -5  10      382.10      437.37     32.17 o 
  15  -5  10      165.36      210.61     32.37 o 
  17  -5  10        5.81       -8.16     32.79 o 
  19  -5  10     1464.67     1670.98     84.32 o 
  21  -5  10      780.22      845.10     49.07 o 
  23  -5  10      121.23       77.10     22.51 o 
  25  -5  10      250.35      303.88     37.34 o 
  27  -5  10     1238.07     1286.52     57.69 o 
  29  -5  10       23.65        6.60     29.95 o 
 -36  -4  10      340.86      321.47     24.03 o 
 -34  -4  10       17.51       26.69     17.11 o 
 -32  -4  10     1005.80     1038.86     59.40 o 
 -30  -4  10      144.86      129.66     19.76 o 
 -28  -4  10     1515.32     1515.08     72.99 o 
 -26  -4  10      540.13      536.40     47.57 o 
 -24  -4  10     1015.40     1086.43     39.15 o 
 -22  -4  10     2692.76     2784.61     62.85 o 
 -20  -4  10      842.17      870.51     32.58 o 
 -18  -4  10     4419.23     4605.40     66.20 o 
 -16  -4  10      250.07      291.60     28.32 o 
 -14  -4  10     5236.46     4981.84     93.69 o 
 -12  -4  10     2011.88     2147.33     66.06 o 
 -10  -4  10      609.55      594.19     27.69 o 
  -8  -4  10     1451.16     1423.91     37.25 o 
  -6  -4  10     1155.50     1124.85     28.14 o 
  -4  -4  10     6524.66     6177.35     63.41 o 
  -2  -4  10     1167.39     1090.65     32.71 o 
   0  -4  10     3577.36     3406.56     47.69 o 
   2  -4  10     4574.71     4094.87     50.88 o 
   4  -4  10     1949.00     2006.67     37.85 o 
   6  -4  10    15702.60    15468.75    175.15 o 
   8  -4  10    19297.79    18781.36    378.66 o 
  10  -4  10      661.38      597.02     32.44 o 
  12  -4  10     4075.40     3967.47    103.33 o 
  14  -4  10      471.68      479.58     44.28 o 
  16  -4  10      197.13      170.45     40.69 o 
  18  -4  10     1299.94     1412.40     58.02 o 
  20  -4  10     1126.51     1041.39     64.29 o 
  22  -4  10      661.76      641.49     48.12 o 
  24  -4  10     1078.07     1054.79     47.79 o 
  26  -4  10      378.85      345.32     38.36 o 
  28  -4  10       52.41       16.79     27.83 o 
  30  -4  10      576.70      571.00     36.74 o 
  32  -4  10     1181.02     1285.18     68.11 o 
  34  -4  10      295.03      300.08     25.49 o 
  36  -4  10      329.50      320.36     21.31 o 
 -41  -3  10     1032.20      906.14     47.63 o 
 -39  -3  10     2156.74     2252.01     56.86 o 
 -37  -3  10     2272.35     2432.60    149.06 o 
 -35  -3  10       29.10       39.41     25.14 o 
 -33  -3  10     2713.16     2788.67    165.94 o 
 -31  -3  10     2451.30     2511.50     79.74 o 
 -29  -3  10      322.49      349.10     27.21 o 
 -27  -3  10       10.86       20.43     27.15 o 
 -25  -3  10     1540.84     1551.61     46.50 o 
 -23  -3  10      679.72      619.82     29.05 o 
 -21  -3  10       20.95       26.03     24.97 o 
 -19  -3  10     1952.65     1825.82     36.44 o 
 -17  -3  10       89.54       58.66     25.93 o 
 -15  -3  10     2458.31     2448.70     57.74 o 
 -13  -3  10     4378.05     4171.67     63.16 o 
 -11  -3  10      263.95      266.24     29.30 o 
  -9  -3  10     2941.59     2923.25     53.19 o 
  -7  -3  10     1106.69     1078.74     32.05 o 
  -5  -3  10        0.18      -16.39     31.53 o 
  -3  -3  10      315.71      326.26     36.33 o 
  -1  -3  10        0.69      -21.67     40.49 o 
   1  -3  10      295.84      337.11    115.40 o 
   3  -3  10      286.46      330.79     40.44 o 
   5  -3  10      439.70      369.19     39.58 o 
   7  -3  10      804.12      680.34     36.73 o 
   9  -3  10     1983.26     1915.64     47.29 o 
  11  -3  10      791.86      722.28     38.29 o 
  13  -3  10     1394.17     1346.88     51.09 o 
  15  -3  10     2144.24     1990.39     79.64 o 
  17  -3  10      413.62      349.77     31.35 o 
  19  -3  10      234.63      209.36     30.37 o 
  21  -3  10      585.98      568.16     35.52 o 
  23  -3  10      159.97      200.63     34.90 o 
  25  -3  10      410.54      376.58     39.94 o 
  27  -3  10     1580.81     1609.96     50.92 o 
  29  -3  10      771.45      756.07     41.93 o 
  31  -3  10      447.56      461.71     36.78 o 
  33  -3  10      860.87      835.46     42.23 o 
  35  -3  10     1210.10     1297.53     45.20 o 
  37  -3  10      454.51      475.50     53.82 o 
  39  -3  10     1337.41     1397.27     52.29 o 
 -44  -2  10       77.81       74.29     25.50 o 
 -42  -2  10       32.36       24.52     29.60 o 
 -40  -2  10      289.76      280.16     24.85 o 
 -38  -2  10      250.79      277.11     25.19 o 
 -36  -2  10      119.06      121.52     23.56 o 
 -34  -2  10      997.87     1033.78     29.65 o 
 -32  -2  10     1634.08     1759.08     38.01 o 
 -30  -2  10     1103.04     1090.18     32.80 o 
 -28  -2  10     2100.76     2170.61     58.41 o 
 -26  -2  10     3446.24     3481.69     58.58 o 
 -24  -2  10     3907.26     3844.27     58.43 o 
 -22  -2  10     4952.50     4818.28     50.52 o 
 -20  -2  10     9364.21     8875.99     76.50 o 
 -18  -2  10     5424.02     5199.36     48.14 o 
 -16  -2  10     3978.33     4104.77    101.86 o 
 -14  -2  10     4789.70     4826.18    103.73 o 
 -12  -2  10     2311.72     2173.57    115.29 o 
 -10  -2  10      781.13      963.11     42.37 o 
  -8  -2  10     1118.46     1098.43     51.42 o 
  -6  -2  10     1700.74     1651.05     59.13 o 
  -4  -2  10       42.40       44.52     26.86 o 
  -2  -2  10    12891.38    12933.72    102.14 o 
   0  -2  10     2022.96     2077.21     53.90 o 
   2  -2  10    22236.10    22856.64    454.35 o 
   4  -2  10     4693.06     4925.19    104.27 o 
   6  -2  10     3793.68     3839.58     73.70 o 
   8  -2  10     1931.26     1706.33     51.86 o 
  10  -2  10     6476.35     6436.05    240.67 o 
  12  -2  10     5116.34     4813.36    147.97 o 
  14  -2  10     5978.38     6039.58     98.33 o 
  16  -2  10     1346.67     1261.86     46.09 o 
  18  -2  10     5735.27     5476.72    106.88 o 
  20  -2  10     1940.32     1750.61     41.17 o 
  22  -2  10     1295.40     1198.51     44.14 o 
  24  -2  10     3586.72     3417.37     64.65 o 
  26  -2  10     3270.75     3267.85     79.10 o 
  28  -2  10      474.52      531.24     36.58 o 
  30  -2  10     4748.92     4855.21     82.11 o 
  32  -2  10      405.58      406.33     35.58 o 
  34  -2  10      732.66      719.84     45.71 o 
  36  -2  10      907.80      853.76     43.61 o 
  38  -2  10      328.21      333.52     39.76 o 
  40  -2  10      951.78      937.55     90.65 o 
  42  -2  10      115.13      134.01     36.28 o 
  44  -2  10       45.93       33.95     22.45 o 
 -45  -1  10     1303.83     1261.20     58.87 o 
 -43  -1  10       46.12       57.39     18.78 o 
 -41  -1  10     1475.76     1483.00     51.06 o 
 -39  -1  10     1755.58     1839.17     51.64 o 
 -37  -1  10      619.96      627.62     27.19 o 
 -35  -1  10      875.71      838.93     29.96 o 
 -33  -1  10     4458.73     4516.38     52.16 o 
 -31  -1  10        1.36        4.23     22.84 o 
 -29  -1  10       43.38       33.40     22.95 o 
 -27  -1  10     1695.11     1626.52     36.16 o 
 -25  -1  10     4227.52     4152.91     69.86 o 
 -23  -1  10     1697.21     1660.92     41.83 o 
 -21  -1  10     2622.06     2465.57     58.78 o 
 -19  -1  10      356.78      344.77     44.93 o 
 -17  -1  10     2093.91     2090.88     57.24 o 
 -15  -1  10      764.82      724.93     38.23 o 
 -13  -1  10      545.40      563.10     36.11 o 
 -11  -1  10      210.85      267.00     33.73 o 
  -9  -1  10       52.64       76.55     23.90 o 
  -7  -1  10      836.76      847.82     48.67 o 
  -5  -1  10      664.79      643.43     33.03 o 
  -3  -1  10      550.50      635.51     30.60 o 
  -1  -1  10       61.70       77.43     27.24 o 
   1  -1  10       29.34       51.25     34.31 o 
   3  -1  10      373.52      407.30     34.91 o 
   5  -1  10      744.34      793.52     43.79 o 
   7  -1  10      251.41      224.40     61.67 o 
   9  -1  10      236.64      204.46     31.26 o 
  11  -1  10      758.16      742.87     32.14 o 
  13  -1  10     1272.55     1171.52     51.09 o 
  15  -1  10     1550.95     1478.75     56.37 o 
  17  -1  10     1867.34     1791.70     49.25 o 
  19  -1  10     7595.93     7248.52    127.47 o 
  21  -1  10     7780.67     7438.12    128.62 o 
  23  -1  10     2193.84     2181.22     60.49 o 
  25  -1  10     1909.09     1712.89     45.43 o 
  27  -1  10      127.38      124.24     31.54 o 
  29  -1  10     1286.70     1186.98     52.46 o 
  31  -1  10      635.14      711.83     35.59 o 
  33  -1  10     1895.64     1886.57     48.04 o 
  35  -1  10        7.18       32.87     33.84 o 
  37  -1  10      263.90      258.33     33.67 o 
  39  -1  10     1258.60     1267.53     45.96 o 
  41  -1  10     1260.75     1261.67     69.34 o 
  43  -1  10      683.61      707.10     46.94 o 
  45  -1  10     1045.81     1009.64     37.97 o 
 -46   0  10      821.88      709.64     80.99 o 
 -44   0  10       24.08       47.26     20.85 o 
 -42   0  10       41.92       48.44     18.94 o 
 -40   0  10        4.11       -9.21     21.12 o 
 -38   0  10      153.90      167.75     24.53 o 
 -36   0  10       69.29       88.01     24.71 o 
 -34   0  10       68.18       92.82     26.24 o 
 -32   0  10      547.76      531.22     30.93 o 
 -30   0  10      471.18      456.59     33.14 o 
 -28   0  10      472.91      373.78     31.33 o 
 -26   0  10        5.50       -1.51     25.04 o 
 -24   0  10     1261.73     1263.39     33.03 o 
 -22   0  10      464.92      465.68     26.89 o 
 -20   0  10      124.36       95.46     29.49 o 
 -18   0  10      783.56      790.35     33.75 o 
 -16   0  10      186.71      284.44     24.33 o 
 -14   0  10      371.76      412.88     24.36 o 
 -12   0  10     3063.24     3067.32     46.36 o 
 -10   0  10     5441.86     5743.61    124.48 o 
  -8   0  10      546.97      578.47     39.58 o 
  -6   0  10     2960.75     4187.46    153.39 o 
  -4   0  10    10068.62    10275.41    243.30 o 
  -2   0  10      450.79      425.24     49.26 o 
   0   0  10     3868.24     3637.75    142.96 o 
   2   0  10    11996.66    12338.91    299.75 o 
   4   0  10     1737.47     1738.43     49.35 o 
   6   0  10    25674.82    28702.48    320.97 o 
   8   0  10    38655.01    40544.17    643.83 o 
  10   0  10      744.61      700.19     35.28 o 
  12   0  10    27832.56    29030.86    189.30 o 
  14   0  10     2410.87     2036.00     39.67 o 
  16   0  10      750.14      841.12     35.43 o 
  18   0  10      891.08      708.91     36.99 o 
  20   0  10     9106.39     9242.01    173.53 o 
  22   0  10        3.76       21.86     29.19 o 
  24   0  10       19.58       54.99     26.81 o 
  26   0  10     5771.39     5541.20    109.14 o 
  28   0  10      694.24      633.26     39.97 o 
  30   0  10     1839.66     1777.31     51.87 o 
  32   0  10      651.16      653.19     43.09 o 
  34   0  10     1486.49     1404.51     57.83 o 
  36   0  10     1786.82     1931.76     58.12 o 
  38   0  10      147.62      145.05     32.58 o 
  40   0  10     1114.68     1258.89     68.97 o 
  42   0  10      307.71      303.15     33.16 o 
  44   0  10        6.49        4.84     32.94 o 
  46   0  10       57.72       50.03     21.92 o 
 -45   1  10     1338.32     1256.06     32.11 o 
 -43   1  10       58.34       72.21     23.56 o 
 -41   1  10     1452.23     1422.98     30.63 o 
 -39   1  10     1674.24     1776.10     37.16 o 
 -37   1  10      735.97      712.32     31.62 o 
 -35   1  10      835.07      841.38     33.79 o 
 -33   1  10     4482.22     4771.22    112.29 o 
 -31   1  10       16.45       54.44     28.82 o 
 -29   1  10       98.16       65.47     27.07 o 
 -27   1  10     1583.89     1408.14     39.29 o 
 -25   1  10     4102.36     3974.30     64.92 o 
 -23   1  10     1609.47     1597.75     49.32 o 
 -21   1  10     2800.16     2649.85     44.26 o 
 -19   1  10      470.50      456.33     31.55 o 
 -17   1  10     1953.90     1891.01    103.06 o 
 -15   1  10      856.10      842.63     37.72 o 
 -13   1  10      614.26      605.92     36.83 o 
 -11   1  10      265.69      284.69     32.58 o 
  -9   1  10       72.60       62.84     28.09 o 
  -7   1  10      847.78      984.15     74.95 o 
  -5   1  10      717.88      684.57     38.48 o 
  -3   1  10      606.58      727.54     36.93 o 
  -1   1  10       55.79       48.29     24.82 o 
   1   1  10       38.39       33.00     26.00 o 
   3   1  10      347.76      379.88     29.79 o 
   5   1  10      768.23      767.80     32.98 o 
   7   1  10      237.19      217.21     28.92 o 
   9   1  10      282.04      273.64     22.39 o 
  11   1  10      747.42      738.13     27.49 o 
  13   1  10     1148.68     1031.66     43.21 o 
  15   1  10     1448.92     1580.99     41.17 o 
  17   1  10     1924.01     2064.41     47.45 o 
  19   1  10     7242.13     6998.98    170.88 o 
  21   1  10     7324.44     7154.74     96.72 o 
  23   1  10     2136.14     2139.02     54.38 o 
  25   1  10     1603.40     1623.64     53.88 o 
  27   1  10       68.83      131.39     41.53 o 
  29   1  10     1213.47     1198.12     60.07 o 
  31   1  10      772.91      822.55     54.84 o 
  33   1  10     1648.97     1664.70     55.93 o 
  35   1  10       31.16        5.56     31.09 o 
  37   1  10      262.74      228.99     30.15 o 
  39   1  10     1142.76     1135.79     49.70 o 
  41   1  10     1116.63     1022.43     91.47 o 
  43   1  10      691.48      717.41     43.79 o 
  45   1  10     1103.64      988.06     35.44 o 
 -44   2  10       70.95       24.92     36.04 o 
 -42   2  10       33.97       51.61     24.88 o 
 -40   2  10      286.39      321.54     24.20 o 
 -38   2  10      304.52      328.16     26.57 o 
 -36   2  10      107.39      118.19     29.94 o 
 -34   2  10     1020.82     1033.59     79.48 o 
 -32   2  10     1514.83     1689.70     46.02 o 
 -30   2  10     1066.51     1106.90     39.77 o 
 -28   2  10     2410.04     2408.00     97.55 o 
 -26   2  10     4094.77     4122.77     98.26 o 
 -24   2  10     4014.72     4033.79    133.41 o 
 -22   2  10     4866.44     4786.52    147.88 o 
 -20   2  10     8605.63     8218.03    157.32 o 
 -18   2  10     5423.20     4873.66    154.95 o 
 -16   2  10     4415.22     4334.85    195.70 o 
 -14   2  10     4074.43     3937.11    178.88 o 
 -12   2  10     2389.41     2263.55     72.60 o 
 -10   2  10      800.54      889.23     49.10 o 
  -8   2  10     1103.58     1154.45    102.47 o 
  -6   2  10     1672.75     1683.61    120.32 o 
  -4   2  10      113.46      108.25     38.22 o 
  -2   2  10    13429.91    15036.50    215.31 o 
   0   2  10     1739.80     1949.06     49.70 o 
   2   2  10    22804.72    24497.86    272.64 o 
   4   2  10     4911.17     5238.70    106.52 o 
   6   2  10     3950.35     3861.36     74.92 o 
   8   2  10     2004.01     1743.63     41.82 o 
  10   2  10     6438.20     6969.46    158.90 o 
  12   2  10     5517.48     5996.27     82.85 o 
  14   2  10     5784.04     6280.09    113.58 o 
  16   2  10     1482.37     1590.47    125.25 o 
  18   2  10     6009.77     6607.71    116.87 o 
  20   2  10     2101.69     2140.08     87.22 o 
  22   2  10     1444.23     1466.95     67.37 o 
  24   2  10     3448.85     3664.92     99.43 o 
  26   2  10     3027.89     3278.95    141.38 o 
  28   2  10      517.85      567.42     60.41 o 
  30   2  10     4654.59     4677.01    137.98 o 
  32   2  10      303.76      332.04     38.07 o 
  34   2  10      681.03      622.12     39.84 o 
  36   2  10      719.73      759.91     37.70 o 
  38   2  10      331.97      364.49     31.66 o 
  40   2  10      934.13      834.59     49.32 o 
  42   2  10      182.10      140.54     31.20 o 
 -39   3  10     1987.08     2246.43     80.93 o 
 -37   3  10     2088.40     2043.01    197.76 o 
 -35   3  10       39.22       57.05     34.29 o 
 -33   3  10     2839.75     3143.34     67.50 o 
 -31   3  10     2573.93     2842.94    173.60 o 
 -29   3  10      318.00      241.06     43.63 o 
 -27   3  10       40.50       42.23     41.55 o 
 -25   3  10     1275.19     1369.61    102.34 o 
 -23   3  10      641.84      464.64     77.50 o 
 -21   3  10       29.33        0.43     34.21 o 
 -19   3  10     1778.06     1682.17    104.19 o 
 -17   3  10       60.42       53.35     43.14 o 
 -15   3  10     2345.34     2266.32     73.03 o 
 -13   3  10     4561.11     4234.64    124.45 o 
  -5   3  10        0.86       41.08    162.79 o 
  -3   3  10      378.28      470.74     53.50 o 
  -1   3  10        0.46       -4.62     62.48 o 
   1   3  10      313.73      225.29     37.08 o 
   3   3  10      285.96      290.02     59.27 o 
   5   3  10      426.30      412.18     62.75 o 
   7   3  10      796.21      891.20     63.37 o 
  13   3  10     1523.30     1698.22    101.88 o 
  15   3  10     2297.96     2415.14    120.05 o 
  17   3  10      457.63      398.49     77.20 o 
  19   3  10      199.02      186.42     46.29 o 
  21   3  10      652.46      752.44     54.99 o 
  23   3  10      214.60      232.26     51.38 o 
  25   3  10      413.83      460.25     53.22 o 
  27   3  10     1672.78     1598.08    121.61 o 
  29   3  10      793.63      776.05     53.85 o 
  31   3  10      429.21      502.54     68.16 o 
  33   3  10      964.19      976.38     54.78 o 
  35   3  10     1213.69     1308.85     83.80 o 
  37   3  10      398.64      455.04     31.49 o 
 -36   4  10      307.02      276.74     35.69 o 
 -34   4  10       28.76       56.45     29.35 o 
 -32   4  10      883.94      880.26    115.69 o 
 -30   4  10      106.19       92.53     29.92 o 
 -28   4  10     1458.22     1393.80     96.95 o 
 -26   4  10      607.98      570.30     46.24 o 
 -24   4  10     1239.84     1226.05     80.79 o 
 -22   4  10     2486.91     2246.37    102.50 o 
 -20   4  10      737.44      931.93     73.33 o 
 -18   4  10     4516.43     4536.04    129.56 o 
 -12   4  10     1946.50     2069.10    101.18 o 
 -10   4  10      916.14      731.07     74.13 o 
  -8   4  10     1565.04     1514.81     86.55 o 
  -6   4  10      781.19      743.15     68.61 o 
   0   4  10     3336.98     3090.09    124.18 o 
   4   4  10     1774.98     1868.48     93.94 o 
  10   4  10      759.78      729.26     84.52 o 
  12   4  10     4348.78     4045.16    146.93 o 
  14   4  10      663.61      678.71     81.51 o 
  16   4  10      254.81      265.37     73.34 o 
  18   4  10     1148.75     1203.85     64.07 o 
  20   4  10     1144.35     1216.68    210.56 o 
  22   4  10      640.05      607.74     48.51 o 
  24   4  10     1042.50     1064.57     83.66 o 
  26   4  10      340.91      295.28     59.53 o 
  28   4  10       66.73       73.84     50.60 o 
  30   4  10      699.28      650.63    125.33 o 
  32   4  10     1108.90     1263.22     76.58 o 
  34   4  10      302.40      278.40     34.25 o 
 -27   5  10      154.72      153.14     39.00 o 
 -23   5  10      241.78      244.15     51.20 o 
 -21   5  10      164.96      102.76     33.02 o 
 -19   5  10       33.95        6.81     30.69 o 
 -17   5  10      585.41      539.38     53.06 o 
  -7   5  10       63.30       42.90     63.63 o 
  -5   5  10      313.58      292.96     63.45 o 
  -3   5  10      982.39      927.23     74.46 o 
  -1   5  10      202.45      149.64     56.47 o 
   7   5  10      359.63      410.74     65.70 o 
   9   5  10       70.71       89.80     57.40 o 
  11   5  10       86.00       61.68     49.20 o 
  13   5  10      325.93      350.55     64.13 o 
  15   5  10      148.21      183.89     33.10 o 
  17   5  10        6.36       -6.31     42.13 o 
  19   5  10     1429.58     1291.80     69.74 o 
  21   5  10      828.13      736.28     54.17 o 
  27   5  10     1246.40     1233.36     60.39 o 
 -14  -6  11      585.31      501.39     28.28 o 
 -12  -6  11      797.58      650.30     57.09 o 
 -10  -6  11      425.62      392.36     28.08 o 
  -8  -6  11      383.43      413.90     30.69 o 
  -6  -6  11      132.02      103.56     31.20 o 
  -4  -6  11       10.53       14.75     29.83 o 
  -2  -6  11       61.39       62.94     28.76 o 
   0  -6  11       16.68       20.49     27.58 o 
   2  -6  11       71.24       74.90     26.91 o 
   4  -6  11        4.34       -4.83     25.56 o 
   6  -6  11        5.43        7.46     23.47 o 
   8  -6  11      303.87      334.23     26.97 o 
  10  -6  11      150.95      150.82     25.97 o 
  12  -6  11        3.26      -11.64     21.55 o 
  14  -6  11       70.03       43.86     21.08 o 
 -27  -5  11      493.71      524.06     25.29 o 
 -25  -5  11      948.88      993.17     37.04 o 
 -23  -5  11      285.70      319.50     25.80 o 
 -21  -5  11     1560.32     1576.96     31.79 o 
 -19  -5  11      175.18      209.12     22.49 o 
 -17  -5  11      825.15      854.84     28.29 o 
 -15  -5  11      250.28      262.59     26.43 o 
 -13  -5  11     1484.59     1450.56     33.20 o 
 -11  -5  11     2994.85     3071.73     46.11 o 
  -9  -5  11       26.55       26.25     23.91 o 
  -7  -5  11     1598.78     1589.46     37.89 o 
  -5  -5  11     3408.58     3713.47     88.59 o 
  -3  -5  11      164.29      167.66     27.56 o 
  -1  -5  11     6169.17     6554.00     89.79 o 
   1  -5  11     2964.27     3439.99     52.11 o 
   3  -5  11     1623.55     1587.16     52.06 o 
   5  -5  11     3749.28     4047.21    102.83 o 
   7  -5  11        4.91       45.23     29.23 o 
   9  -5  11      169.84      168.20     29.52 o 
  11  -5  11     1911.96     1982.33     51.79 o 
  13  -5  11      524.10      467.79     28.93 o 
  15  -5  11       71.80       59.79     33.13 o 
  17  -5  11      642.83      619.34     36.37 o 
  19  -5  11     1828.56     2047.52     65.07 o 
  21  -5  11      451.04      409.73     29.31 o 
  23  -5  11      630.16      705.75     67.79 o 
  25  -5  11      944.67     1015.86     39.07 o 
  27  -5  11       47.36       31.73     19.11 o 
 -36  -4  11     1156.30     1240.87     47.79 o 
 -34  -4  11       24.93       31.45     19.63 o 
 -32  -4  11      545.79      575.82     30.19 o 
 -30  -4  11     1011.37     1085.10     42.42 o 
 -28  -4  11      297.33      295.79     24.40 o 
 -26  -4  11      590.17      616.63     29.46 o 
 -24  -4  11      354.02      338.66     28.98 o 
 -22  -4  11      347.27      351.54     30.94 o 
 -20  -4  11       65.93       40.90     28.23 o 
 -18  -4  11      836.75      885.62     37.71 o 
 -16  -4  11      166.65      137.86     28.12 o 
 -14  -4  11     1928.64     1958.65     60.39 o 
 -12  -4  11     1530.50     1558.55     38.93 o 
 -10  -4  11      205.45      207.74     26.94 o 
  -8  -4  11      464.43      489.52     28.30 o 
  -6  -4  11      245.47      292.13     27.65 o 
  -4  -4  11      556.58      544.63     28.97 o 
  -2  -4  11      225.90      241.53     27.76 o 
   0  -4  11       13.89       12.27     27.07 o 
   2  -4  11      900.19      957.59     35.51 o 
   4  -4  11      466.60      496.28     30.24 o 
   6  -4  11      318.79      332.04     29.66 o 
   8  -4  11      185.28      185.02     28.74 o 
  10  -4  11       61.16       75.16     27.83 o 
  12  -4  11      352.09      381.24     38.71 o 
  14  -4  11     1076.44     1019.75     48.24 o 
  16  -4  11       39.18       22.41     47.58 o 
  18  -4  11      595.44      615.62     45.46 o 
  20  -4  11     1783.16     1925.23     58.45 o 
  22  -4  11      994.36      966.67     65.27 o 
  24  -4  11      909.61      931.19     88.61 o 
  26  -4  11      331.38      311.80     31.21 o 
  28  -4  11      680.54      695.92     57.11 o 
  30  -4  11      111.67      106.52     28.21 o 
  32  -4  11     1739.55     1934.19     75.67 o 
  34  -4  11      878.93      816.95     23.59 o 
 -39  -3  11       61.08       41.67     20.36 o 
 -37  -3  11      246.60      238.04     24.25 o 
 -35  -3  11      119.78      150.50     24.93 o 
 -33  -3  11      150.94      182.05     28.49 o 
 -31  -3  11      536.41      572.95     27.04 o 
 -29  -3  11      239.07      242.44     24.01 o 
 -27  -3  11      553.35      577.37     30.55 o 
 -25  -3  11       56.55       66.89     24.86 o 
 -23  -3  11     1341.15     1331.87     33.68 o 
 -21  -3  11      294.64      321.47     26.62 o 
 -19  -3  11     2485.39     2476.83     51.50 o 
 -17  -3  11     4374.09     4474.63     54.68 o 
 -15  -3  11     1750.30     1750.59     44.67 o 
 -13  -3  11     5964.66     5681.09    128.06 o 
 -11  -3  11     1267.81     1298.83     40.00 o 
  -9  -3  11     1759.14     1685.55     47.06 o 
  -7  -3  11     1669.58     1662.00     36.38 o 
  -5  -3  11     1261.68     1199.29     33.89 o 
  -3  -3  11     5099.17     5263.07    125.75 o 
  -1  -3  11     7655.53     7496.27    127.11 o 
   1  -3  11      652.41      701.49     31.93 o 
   3  -3  11     9733.25     9455.18    166.03 o 
   5  -3  11     2333.47     2274.43     47.66 o 
   7  -3  11     2241.23     2257.63     41.04 o 
   9  -3  11    12415.53    12568.31    134.98 o 
  11  -3  11     3295.54     3144.55    125.12 o 
  13  -3  11     1079.76     1103.29     52.03 o 
  15  -3  11     4589.50     4343.29    119.03 o 
  17  -3  11      807.29      660.58     34.76 o 
  19  -3  11     2335.44     2128.97     46.77 o 
  21  -3  11     8369.46     7871.24    168.04 o 
  23  -3  11     1408.93     1355.50     61.67 o 
  25  -3  11     2160.70     2084.22     86.20 o 
  27  -3  11      388.85      389.87     38.84 o 
  29  -3  11      390.71      431.89     36.91 o 
  31  -3  11       35.25       35.23     30.31 o 
  33  -3  11      515.91      548.29     35.18 o 
  35  -3  11     1024.20     1083.30     39.30 o 
  37  -3  11       52.44       62.75     27.00 o 
  39  -3  11      718.19      608.52     36.02 o 
 -42  -2  11      307.65      299.15     29.21 o 
 -40  -2  11      567.03      641.17     64.66 o 
 -38  -2  11      924.80     1026.56     44.56 o 
 -36  -2  11     1217.21     1215.54     43.06 o 
 -34  -2  11     1709.83     1815.95     41.51 o 
 -32  -2  11      409.66      450.63     27.66 o 
 -30  -2  11      297.38      246.26     27.89 o 
 -28  -2  11     1252.85     1321.10     36.09 o 
 -26  -2  11     1008.32      959.04     35.98 o 
 -24  -2  11     4162.54     4043.80     57.44 o 
 -22  -2  11     1364.05     1358.70     34.66 o 
 -20  -2  11      747.91      695.93     29.23 o 
 -18  -2  11      198.07      189.74     22.26 o 
 -16  -2  11     1405.96     1250.41     28.69 o 
 -14  -2  11     1849.98     1872.27     43.81 o 
 -12  -2  11     1520.59     1523.16     65.29 o 
 -10  -2  11      325.04      328.23     36.90 o 
  -8  -2  11      417.90      386.41     37.29 o 
  -6  -2  11      225.42      167.15     52.44 o 
  -4  -2  11      309.12      355.96     37.70 o 
  -2  -2  11      393.91      337.53     33.78 o 
   0  -2  11      700.11      701.65     33.25 o 
   2  -2  11      354.16      340.94     29.75 o 
   4  -2  11      232.81      188.58     41.40 o 
   6  -2  11      939.19      878.54     61.96 o 
   8  -2  11     2018.48     1889.70    126.46 o 
  10  -2  11      358.97      316.23     36.26 o 
  12  -2  11      557.95      624.13     35.86 o 
  14  -2  11     1036.11     1014.39     42.23 o 
  16  -2  11      129.44      116.79     29.31 o 
  18  -2  11     2534.82     2412.46     45.77 o 
  20  -2  11     4894.56     4637.71     76.48 o 
  22  -2  11     2696.01     2324.76     60.22 o 
  24  -2  11     1917.66     1873.29     47.90 o 
  26  -2  11      644.11      675.11     33.91 o 
  28  -2  11       34.62      102.20     33.23 o 
  30  -2  11       40.19       19.89     33.56 o 
  32  -2  11      977.73     1082.96     46.22 o 
  34  -2  11     1595.60     1712.77     62.73 o 
  36  -2  11       65.65       83.52     26.80 o 
  38  -2  11     1460.45     1490.85     52.37 o 
  40  -2  11     2724.47     2695.44     70.50 o 
  42  -2  11       12.46       -1.07     28.23 o 
 -45  -1  11      143.41      119.55     17.97 o 
 -43  -1  11      511.46      469.63     37.64 o 
 -41  -1  11      239.38      209.28     25.66 o 
 -39  -1  11       75.09       50.94     19.37 o 
 -37  -1  11       12.52       20.76     23.23 o 
 -35  -1  11       60.98       77.33     22.83 o 
 -33  -1  11      182.45      186.86     25.86 o 
 -31  -1  11     3167.68     3164.07     49.58 o 
 -29  -1  11      630.87      665.38     31.99 o 
 -27  -1  11       23.27        9.10     26.79 o 
 -25  -1  11     1865.44     1866.85     40.82 o 
 -23  -1  11     1602.00     1502.58     37.57 o 
 -21  -1  11      119.99      139.07     23.09 o 
 -19  -1  11     6847.68     6552.61    107.94 o 
 -17  -1  11     4121.88     3878.00     76.77 o 
 -15  -1  11       57.31       47.39     35.54 o 
 -13  -1  11     5155.03     4962.05     92.72 o 
 -11  -1  11     4658.75     4324.12    125.31 o 
  -9  -1  11     3342.03     3670.21     60.29 o 
  -7  -1  11    10009.30     9401.99     73.57 o 
  -5  -1  11    17142.84    18631.08    298.10 o 
  -3  -1  11     8173.46     8447.11    187.75 o 
  -1  -1  11    22298.08    22368.55    418.44 o 
   1  -1  11      856.83      846.19     31.13 o 
   3  -1  11     2612.12     2824.93     91.09 o 
   5  -1  11    17741.07    17032.66    293.51 o 
   7  -1  11     4184.55     4068.59    162.05 o 
   9  -1  11     3967.39     3942.01     86.40 o 
  11  -1  11     6502.30     6288.22    148.63 o 
  13  -1  11     2923.62     2799.62     88.79 o 
  15  -1  11     2163.32     2070.69     52.37 o 
  17  -1  11    11208.79    11069.97    246.25 o 
  19  -1  11     6826.06     6457.00    156.15 o 
  21  -1  11     4519.86     4393.33    115.46 o 
  23  -1  11     4832.95     4707.00    136.70 o 
  25  -1  11     1386.92     1370.07     44.17 o 
  27  -1  11     5635.02     5293.76     89.13 o 
  29  -1  11      698.65      721.07     36.46 o 
  31  -1  11     2581.70     2569.66     60.36 o 
  33  -1  11      573.23      624.70     36.79 o 
  35  -1  11      887.17      912.71     48.43 o 
  37  -1  11      760.76      761.38     37.74 o 
  39  -1  11      287.67      326.73     34.49 o 
  41  -1  11       68.06       58.15     32.11 o 
  43  -1  11      429.66      391.40     36.70 o 
 -46   0  11      379.09      269.91     33.92 o 
 -44   0  11     2093.71     2093.16     65.28 o 
 -42   0  11       31.51       20.79     17.28 o 
 -40   0  11      653.80      679.42     28.36 o 
 -38   0  11      994.32     1037.85     30.22 o 
 -36   0  11     2592.12     2786.50     52.83 o 
 -34   0  11      929.52      982.12     33.56 o 
 -32   0  11       77.04       77.32     26.24 o 
 -30   0  11     2962.09     2929.60     51.79 o 
 -28   0  11      973.65      943.83     41.39 o 
 -26   0  11      895.83      838.60     33.52 o 
 -24   0  11     1125.26     1113.92     35.73 o 
 -22   0  11       81.45       82.29     23.01 o 
 -20   0  11      263.83      268.70     24.93 o 
 -18   0  11     1055.14      987.68     43.88 o 
 -16   0  11      234.50      257.76     25.42 o 
 -14   0  11     2084.33     2045.49     40.58 o 
 -12   0  11     2481.01     2489.08     93.07 o 
 -10   0  11      147.86      158.47     22.62 o 
  -8   0  11     1692.28     1817.70     49.22 o 
  -6   0  11       36.91       -5.40     23.82 o 
  -4   0  11      136.25      196.95     33.54 o 
  -2   0  11      579.50      611.13     33.07 o 
   0   0  11      977.11     1076.43     48.82 o 
   2   0  11       58.54       90.62     26.80 o 
   4   0  11      731.91      778.07     30.63 o 
   6   0  11     1452.03     1506.04     36.23 o 
   8   0  11     1411.20     1424.85     36.56 o 
  10   0  11       94.46       72.20     23.87 o 
  12   0  11     1608.73     1502.24     47.76 o 
  14   0  11     1734.81     1573.96     56.87 o 
  16   0  11      946.93      812.22     52.60 o 
  18   0  11       26.83       95.61     38.12 o 
  20   0  11       69.73       89.64     28.61 o 
  22   0  11      236.74      226.76     34.31 o 
  24   0  11      227.48      235.94     29.83 o 
  26   0  11      481.32      499.82     34.15 o 
  28   0  11      410.63      364.90     36.82 o 
  30   0  11      618.69      574.32     36.91 o 
  32   0  11      394.40      454.74     38.51 o 
  34   0  11     2141.05     2257.87     71.08 o 
  36   0  11      412.19      400.47     42.79 o 
  38   0  11       46.54       54.88     29.80 o 
  40   0  11      234.70      275.21     27.00 o 
  42   0  11      340.34      322.58     42.17 o 
  44   0  11       93.72       88.56     32.21 o 
 -45   1  11      148.48      145.12     31.99 o 
 -43   1  11      468.54      361.31     36.57 o 
 -41   1  11      235.56      216.43     17.14 o 
 -39   1  11       69.25       67.64     19.66 o 
 -37   1  11       24.87       42.03     22.11 o 
 -35   1  11       83.28       73.41     26.45 o 
 -33   1  11      216.72      225.74     25.08 o 
 -31   1  11     2960.88     3101.74     46.86 o 
 -29   1  11      549.95      516.28     33.05 o 
 -27   1  11       46.44       55.68     27.08 o 
 -25   1  11     2395.41     2311.42     45.86 o 
 -23   1  11     1560.82     1488.66     43.38 o 
 -21   1  11      115.48      132.38     23.70 o 
 -19   1  11     6767.47     6598.12    101.21 o 
 -17   1  11     4018.09     3740.78    117.52 o 
 -15   1  11       64.75       83.33     33.25 o 
 -13   1  11     4869.16     5011.28    126.60 o 
 -11   1  11     4609.45     4668.28    178.77 o 
  -9   1  11     3118.97     3523.76     95.93 o 
  -7   1  11    10358.23    10440.55    367.36 o 
  -5   1  11    16010.15    18705.56    321.43 o 
  -3   1  11     8571.80     9246.20    204.51 o 
  -1   1  11    22975.44    23686.57    464.50 o 
   1   1  11     1112.57     1150.52     44.79 o 
   3   1  11     2873.28     3284.77     82.77 o 
   5   1  11    15986.46    16801.57    192.31 o 
   7   1  11     3761.23     3738.20     58.41 o 
   9   1  11     4230.45     4364.84     73.32 o 
  11   1  11     5970.55     6116.96    100.97 o 
  13   1  11     2808.22     2889.92     62.41 o 
  15   1  11     1892.65     1951.16    152.01 o 
  17   1  11    10913.51    11131.04    209.49 o 
  19   1  11     6369.46     6296.00     81.00 o 
  21   1  11     4052.93     4059.34     70.19 o 
  23   1  11     4531.13     4444.57     98.21 o 
  25   1  11     1376.01     1410.60     46.06 o 
  27   1  11     5728.10     5665.66     85.97 o 
  29   1  11      676.98      666.20     44.97 o 
  31   1  11     2644.91     2734.04     65.63 o 
  33   1  11      707.00      735.86     59.75 o 
  35   1  11     1046.59     1091.61     56.38 o 
  37   1  11      771.31      824.72     41.70 o 
  39   1  11      395.49      471.27     32.79 o 
  41   1  11      120.86       95.07     26.23 o 
  43   1  11      449.70      385.08     33.11 o 
 -42   2  11      296.12      327.75     36.77 o 
 -40   2  11      523.54      506.55     60.46 o 
 -38   2  11      784.37      721.08     45.76 o 
 -36   2  11     1197.13     1112.53     92.52 o 
 -34   2  11     1687.68     1829.29     59.46 o 
 -32   2  11      404.38      425.43     31.89 o 
 -30   2  11      350.19      361.56     29.40 o 
 -28   2  11     1297.69     1365.95     39.26 o 
 -26   2  11     1123.61     1100.30     41.47 o 
 -24   2  11     4457.99     4395.00     89.60 o 
 -22   2  11     1425.94     1456.98     46.43 o 
 -20   2  11      723.16      727.53     49.87 o 
 -18   2  11      143.56      117.64     36.62 o 
 -16   2  11     1422.94     1363.86     73.53 o 
 -14   2  11     1913.57     1916.56     55.13 o 
 -12   2  11     1562.49     1579.01     87.93 o 
 -10   2  11      347.84      307.08     34.98 o 
  -8   2  11      387.03      390.69     42.09 o 
  -6   2  11      215.46      180.33     37.23 o 
  -4   2  11      319.41      419.89     37.99 o 
  -2   2  11      454.31      501.99     44.77 o 
   0   2  11      767.38      821.92     40.92 o 
   2   2  11      394.19      392.94     45.71 o 
   4   2  11      201.46      175.78     41.93 o 
   6   2  11      875.75      840.04     35.86 o 
   8   2  11     1891.71     1863.11     64.13 o 
  10   2  11      335.86      352.04     34.24 o 
  12   2  11      538.33      620.90     51.01 o 
  14   2  11     1028.44     1063.71     50.84 o 
  16   2  11      183.03      202.13     45.26 o 
  18   2  11     2534.78     2690.12     83.81 o 
  20   2  11     4818.21     4907.30    109.66 o 
  22   2  11     2803.71     2776.24     75.26 o 
  24   2  11     1826.38     1801.43     63.46 o 
  26   2  11      404.92      485.77     58.73 o 
  28   2  11       40.35       54.43     43.56 o 
  30   2  11       48.29       35.98     41.88 o 
  32   2  11     1110.44     1215.42     58.17 o 
  34   2  11     1442.11     1528.03     52.30 o 
  36   2  11       46.20       57.64     27.06 o 
  38   2  11     1368.85     1551.26     61.95 o 
  40   2  11     2717.90     2822.96     95.14 o 
  42   2  11       15.76       -0.66     34.10 o 
 -39   3  11       47.34       31.58     23.61 o 
 -37   3  11      263.00      307.48     35.45 o 
 -35   3  11      149.27      149.19     24.77 o 
 -33   3  11      163.67      128.64     28.98 o 
 -31   3  11      556.38      563.57     43.72 o 
 -29   3  11      201.34      172.37     34.87 o 
 -27   3  11      562.55      533.90     85.70 o 
 -25   3  11       60.04       55.31     29.61 o 
 -23   3  11     1284.79     1280.93     44.02 o 
 -21   3  11      321.18      308.99     34.50 o 
 -19   3  11     2377.72     2220.70    125.04 o 
 -17   3  11     4180.84     4306.70     93.59 o 
 -15   3  11     1685.33     1670.54     67.00 o 
  -9   3  11     1708.96     1646.21     95.76 o 
  -7   3  11     1569.31     1430.32     87.06 o 
  -5   3  11     1371.77     1205.82     80.07 o 
  -3   3  11     4727.98     4988.74    100.02 o 
  -1   3  11     7659.31     7829.97    119.83 o 
   1   3  11      465.12      527.28     48.36 o 
   3   3  11     8844.27     9051.46    122.84 o 
   5   3  11     2577.18     2543.27     70.35 o 
   7   3  11     2416.57     2557.50    102.02 o 
  13   3  11     1209.16     1336.58     96.96 o 
  17   3  11     1003.13      835.54     62.33 o 
  19   3  11     2327.37     2273.72     80.70 o 
  21   3  11     9136.89     9535.65    147.89 o 
  23   3  11     1109.83     1093.69     66.61 o 
  25   3  11     2217.23     2280.52     80.98 o 
  27   3  11      436.10      493.65     49.82 o 
  29   3  11      274.56      220.93     43.34 o 
  31   3  11       44.87       62.90     26.24 o 
  33   3  11      382.05      375.30     43.76 o 
  35   3  11      881.91      989.80    150.77 o 
  37   3  11       50.94       78.06     48.48 o 
 -34   4  11       10.45       -4.73     22.49 o 
 -32   4  11      565.48      586.00     36.89 o 
 -30   4  11     1135.46     1129.00    136.64 o 
 -28   4  11      291.89      235.98     36.25 o 
 -26   4  11      537.98      503.77     34.97 o 
 -24   4  11      387.03      395.21     34.93 o 
 -22   4  11      288.76      264.24     35.75 o 
 -20   4  11       32.24       27.56     33.78 o 
 -18   4  11      840.19      915.07     82.54 o 
 -16   4  11      202.54      197.33     47.03 o 
 -14   4  11     1925.23     1924.73     67.43 o 
 -12   4  11     1644.10     1579.10     64.85 o 
 -10   4  11      211.29      206.31     66.41 o 
  -8   4  11      447.93      415.92     63.36 o 
  -6   4  11      230.97      240.71     57.16 o 
  -4   4  11      558.52      399.26     47.17 o 
  -2   4  11      235.21      212.96     63.73 o 
   0   4  11       13.70       25.35     61.23 o 
   2   4  11      955.69      847.22     75.95 o 
   4   4  11      473.34      375.70     63.40 o 
  10   4  11       44.82       63.74     67.48 o 
  12   4  11      368.39      359.32     81.90 o 
  14   4  11     1105.10     1081.54     89.13 o 
  16   4  11       65.87       68.99     45.08 o 
  18   4  11      539.70      587.86     89.64 o 
  20   4  11     1718.32     1867.47     67.49 o 
  22   4  11      919.77      991.93     89.09 o 
  24   4  11      945.49      899.75     48.74 o 
  26   4  11      460.53      495.88     64.60 o 
  28   4  11      679.88      706.90     62.48 o 
  30   4  11      127.33      112.06     25.02 o 
  34   4  11      949.62      808.75     47.93 o 
 -27   5  11      471.06      452.78     37.93 o 
 -25   5  11      934.64      951.94     55.56 o 
 -19   5  11      235.63      233.91     62.20 o 
 -17   5  11     1131.29      894.38    155.90 o 
 -15   5  11      218.34      171.45     56.74 o 
 -13   5  11     1630.42     1436.26     89.66 o 
 -11   5  11     3072.19     2908.81    114.31 o 
  -9   5  11       15.37       47.35     60.36 o 
  -7   5  11     1930.15     1863.82     96.55 o 
  -5   5  11     3306.75     3284.84    115.21 o 
  -3   5  11      159.12      141.13     49.97 o 
  -1   5  11     6466.89     5769.36    139.00 o 
   5   5  11     3531.90     3863.72    128.60 o 
   7   5  11       21.56       39.41     56.75 o 
   9   5  11      174.32      163.42     56.68 o 
  11   5  11     1787.82     1680.96     87.52 o 
  13   5  11      393.51      338.88     40.10 o 
  15   5  11       70.82      108.32     31.87 o 
  17   5  11      452.21      364.47     33.57 o 
  19   5  11     1737.22     1785.81     75.46 o 
  27   5  11       46.78       85.12     36.79 o 
 -10  -6  12       56.50       64.56     19.92 o 
  -8  -6  12     1153.70     1227.25     37.86 o 
  -6  -6  12     1415.94     1402.74     41.75 o 
  -4  -6  12     2221.66     2194.42     49.38 o 
  -2  -6  12      423.97      402.00     29.52 o 
   0  -6  12     1675.43     1532.99     73.53 o 
   2  -6  12      525.82      534.30     37.97 o 
   4  -6  12      174.26      164.02     24.82 o 
   6  -6  12       99.48      123.64     23.26 o 
  10  -6  12      341.45      308.26    131.26 o 
 -25  -5  12      873.94      921.30     30.16 o 
 -23  -5  12      184.92      192.83     18.42 o 
 -21  -5  12      921.22      968.69     27.45 o 
 -19  -5  12      300.89      282.96     19.70 o 
 -17  -5  12       30.76       54.89     20.10 o 
 -15  -5  12      170.18      188.99     22.65 o 
 -13  -5  12      145.77      115.13     20.28 o 
 -11  -5  12      115.88       86.29     20.20 o 
  -9  -5  12      238.58      201.28     27.23 o 
  -7  -5  12      128.77      151.02     33.50 o 
  -5  -5  12      280.82      299.14     35.09 o 
  -3  -5  12      966.38      934.84     39.86 o 
  -1  -5  12      169.01      152.61     28.98 o 
   1  -5  12      175.74      175.47     29.13 o 
   3  -5  12      287.18      285.80     32.27 o 
   5  -5  12       12.45       17.78     26.27 o 
   7  -5  12      359.79      372.99     28.80 o 
   9  -5  12      591.04      571.93     30.08 o 
  11  -5  12      116.29      114.47     25.61 o 
  13  -5  12      601.46      646.02     36.93 o 
  15  -5  12      135.32      144.26     31.06 o 
  17  -5  12      179.96      159.17     29.60 o 
  19  -5  12      613.77      627.82     31.61 o 
  21  -5  12      224.32      226.33     27.97 o 
  23  -5  12       54.92       52.89     21.35 o 
  25  -5  12      276.33      285.38     22.52 o 
 -34  -4  12      439.15      422.59     33.83 o 
 -32  -4  12     2091.14     2176.20     36.90 o 
 -30  -4  12      613.88      586.07     48.21 o 
 -28  -4  12     1402.93     1496.17     58.54 o 
 -26  -4  12        6.32        8.93     20.36 o 
 -24  -4  12       33.83       27.43     25.47 o 
 -22  -4  12      488.13      488.09     29.02 o 
 -20  -4  12      114.92       97.86     25.63 o 
 -18  -4  12      764.75      848.48     33.10 o 
 -16  -4  12      477.87      429.00     29.39 o 
 -14  -4  12     3227.76     3250.18     62.08 o 
 -12  -4  12     1440.94     1357.54     34.66 o 
 -10  -4  12     2012.71     1970.57     38.04 o 
  -8  -4  12     3622.20     3480.97     53.84 o 
  -6  -4  12     1562.45     1643.66     42.37 o 
  -4  -4  12     2881.71     2665.37     84.74 o 
  -2  -4  12     1857.74     1741.39     43.84 o 
   0  -4  12     1146.41     1155.35     36.97 o 
   2  -4  12     3761.40     4140.01    102.97 o 
   4  -4  12     3218.86     3051.11     48.07 o 
   6  -4  12     1171.70     1279.83     34.83 o 
   8  -4  12      846.72      857.04     34.75 o 
  10  -4  12     1042.73      924.45     39.46 o 
  12  -4  12     1217.93     1234.64     46.45 o 
  14  -4  12     2894.67     2834.83     96.45 o 
  16  -4  12      477.05      454.03     45.36 o 
  18  -4  12     1421.95     1689.09     66.42 o 
  20  -4  12     1269.10     1378.55     72.31 o 
  22  -4  12      355.74      325.33     37.09 o 
  24  -4  12      114.68      102.76     33.60 o 
  26  -4  12      893.57      961.93     60.89 o 
  28  -4  12      240.47      242.88     28.45 o 
  30  -4  12     1997.60     2165.67     47.11 o 
  32  -4  12        3.17        7.76     18.01 o 
 -37  -3  12     1088.48      887.91     56.20 o 
 -35  -3  12       16.65       38.65     20.85 o 
 -33  -3  12      320.71      339.03     26.78 o 
 -31  -3  12      393.61      450.49     43.07 o 
 -29  -3  12      220.09      216.87     27.49 o 
 -27  -3  12       45.49       72.14     23.33 o 
 -25  -3  12      468.97      443.41     27.10 o 
 -23  -3  12       94.01       97.50     24.12 o 
 -21  -3  12      420.85      421.16     27.63 o 
 -19  -3  12     1341.03     1314.87     34.93 o 
 -17  -3  12      918.67      958.48     38.99 o 
 -15  -3  12     2673.04     2673.07     61.23 o 
 -13  -3  12     1484.58     1611.20     57.09 o 
 -11  -3  12     2368.45     2335.85     50.20 o 
  -9  -3  12       17.96       11.53     26.77 o 
  -7  -3  12     1614.19     1534.58     40.05 o 
  -5  -3  12       75.42       46.88     25.92 o 
  -3  -3  12      368.16      346.96     28.80 o 
  -1  -3  12       89.90       73.70     27.51 o 
   1  -3  12      113.34      115.89     28.53 o 
   3  -3  12      617.86      615.33     37.32 o 
   5  -3  12     1033.67      932.48     39.03 o 
   7  -3  12     2489.80     2413.44     55.90 o 
   9  -3  12     1008.48     1008.86     47.47 o 
  11  -3  12      209.14      188.06     35.20 o 
  13  -3  12      892.58      818.68     38.77 o 
  15  -3  12      441.00      398.02     38.75 o 
  17  -3  12      211.25      234.04     33.09 o 
  19  -3  12     2229.48     2098.49     53.83 o 
  21  -3  12      719.39      693.42     36.00 o 
  23  -3  12      783.88      813.93     38.93 o 
  25  -3  12     1687.51     1887.49     72.33 o 
  27  -3  12      217.05      259.75     34.80 o 
  29  -3  12      357.22      388.98     34.88 o 
  31  -3  12     1004.26     1076.94     67.02 o 
  33  -3  12     1558.48     1660.90     65.81 o 
  35  -3  12      329.49      389.77     39.49 o 
  37  -3  12      177.25      160.95     31.49 o 
 -42  -2  12        5.47       26.64     30.81 o 
 -40  -2  12      333.40      361.14     33.51 o 
 -38  -2  12      778.42      839.18     51.91 o 
 -36  -2  12      103.54       98.31     20.61 o 
 -34  -2  12       58.40       47.63     20.91 o 
 -32  -2  12       74.71       60.99     23.16 o 
 -30  -2  12      385.39      433.55     28.40 o 
 -28  -2  12      707.69      756.55     31.74 o 
 -26  -2  12      618.15      661.79     31.05 o 
 -24  -2  12      899.03      894.52     32.15 o 
 -22  -2  12      515.34      468.00     29.60 o 
 -20  -2  12      756.56      726.96     29.70 o 
 -18  -2  12     6114.29     5892.93     59.43 o 
 -16  -2  12     4379.47     4358.40     50.22 o 
 -14  -2  12     4083.63     4009.68    105.18 o 
 -12  -2  12    14081.54    13589.98     96.69 o 
 -10  -2  12     2970.81     2692.42     44.65 o 
  -8  -2  12     5178.40     5251.29     62.33 o 
  -6  -2  12     5747.28     5352.54    109.22 o 
  -4  -2  12    12666.71    11829.66    262.99 o 
  -2  -2  12     1676.76     1629.69     54.72 o 
   0  -2  12     9627.48     9550.01    249.37 o 
   2  -2  12    16571.39    15781.45    548.97 o 
   4  -2  12      436.77      458.35     38.89 o 
   6  -2  12     3051.36     2676.05     74.38 o 
   8  -2  12    17439.47    16880.63    347.21 o 
  10  -2  12     5847.60     6028.95    136.96 o 
  12  -2  12     9628.95     9539.36    217.96 o 
  14  -2  12    10479.53    10057.11    223.95 o 
  16  -2  12      596.45      591.37     37.53 o 
  18  -2  12     5675.37     5351.68     92.89 o 
  20  -2  12     6042.93     5730.83     76.81 o 
  22  -2  12       79.34       82.86     28.98 o 
  24  -2  12     2220.90     2218.65     54.12 o 
  26  -2  12      403.43      413.76     31.42 o 
  28  -2  12      165.26      126.82     31.53 o 
  30  -2  12       60.47       56.94     36.58 o 
  32  -2  12      774.53      760.28     45.16 o 
  34  -2  12       62.36       58.58     31.84 o 
  36  -2  12      249.05      235.37     38.49 o 
  38  -2  12      259.75      266.76     41.45 o 
 -43  -1  12      537.47      388.68     43.54 o 
 -41  -1  12      155.24      120.28     23.72 o 
 -39  -1  12     1616.99     1733.65     73.03 o 
 -37  -1  12      298.44      378.43     26.55 o 
 -35  -1  12       52.92       69.01     26.89 o 
 -33  -1  12      996.58     1064.57     34.47 o 
 -31  -1  12     2301.18     2396.43     46.31 o 
 -29  -1  12      855.26      866.33     33.67 o 
 -27  -1  12      679.79      637.53     32.72 o 
 -25  -1  12     6107.08     6089.07     68.93 o 
 -23  -1  12     1855.18     1860.62     40.49 o 
 -21  -1  12      783.13      754.80     28.45 o 
 -19  -1  12      451.58      430.79     24.96 o 
 -17  -1  12      290.28      286.24     23.60 o 
 -15  -1  12     1081.35     1027.38     46.98 o 
 -13  -1  12      717.35      687.07     37.15 o 
 -11  -1  12     1090.40     1073.78     38.14 o 
  -9  -1  12     1840.02     1891.48     49.93 o 
  -7  -1  12       93.89       91.87     31.02 o 
  -5  -1  12      193.93      195.84     27.24 o 
  -3  -1  12     1207.80     1216.94     40.30 o 
  -1  -1  12      105.68      132.98     28.05 o 
   1  -1  12      148.61      126.44     28.11 o 
   3  -1  12      265.01      264.24     29.39 o 
   5  -1  12      306.90      347.41     28.80 o 
   7  -1  12      621.99      645.18     55.64 o 
   9  -1  12       41.82       57.89     28.53 o 
  11  -1  12      517.09      552.88     43.26 o 
  13  -1  12     2888.17     2906.94     66.04 o 
  15  -1  12     1217.32     1188.44     59.03 o 
  17  -1  12     3070.19     2890.49     62.20 o 
  19  -1  12     3845.57     3605.37     63.19 o 
  21  -1  12     2306.66     2133.40     79.61 o 
  23  -1  12      216.58      174.00     29.65 o 
  25  -1  12       41.76       25.59     28.83 o 
  27  -1  12      479.12      409.44     32.47 o 
  29  -1  12      284.48      265.34     32.59 o 
  31  -1  12      529.95      568.84     33.72 o 
  33  -1  12      452.18      466.92     34.11 o 
  35  -1  12      431.94      403.78     34.94 o 
  37  -1  12      467.48      439.83     30.76 o 
  39  -1  12     1532.96     1476.30     45.29 o 
  41  -1  12     1139.25     1092.68     47.55 o 
  43  -1  12       10.92       26.72     33.96 o 
 -44   0  12       25.03       10.90     17.01 o 
 -42   0  12      124.10      139.39     25.08 o 
 -40   0  12      719.01      778.32     26.38 o 
 -38   0  12      493.99      491.58     31.16 o 
 -36   0  12      762.38      783.80     31.82 o 
 -34   0  12      317.14      384.87     31.21 o 
 -32   0  12       76.55       94.78     28.87 o 
 -30   0  12      227.20      265.34     29.01 o 
 -28   0  12      425.48      468.16     31.19 o 
 -26   0  12      864.22      840.70     33.30 o 
 -24   0  12        3.15        6.02     25.15 o 
 -22   0  12      867.58      797.03     31.17 o 
 -20   0  12     5992.84     5900.82     69.89 o 
 -18   0  12     3390.53     3305.01     82.03 o 
 -16   0  12      352.79      316.61     33.95 o 
 -14   0  12     5755.56     5846.71    129.03 o 
 -12   0  12      241.60      246.97     25.95 o 
 -10   0  12    10437.14    10544.07    285.76 o 
  -8   0  12     3895.49     3913.04     96.86 o 
  -6   0  12     5050.96     5935.27    162.00 o 
  -4   0  12     9310.82     9822.79    131.88 o 
  -2   0  12     7463.44     7720.97    150.24 o 
   0   0  12      190.38      164.59     40.13 o 
   2   0  12      278.34      266.27     29.29 o 
   4   0  12      602.02      694.84     31.42 o 
   6   0  12      918.22      951.35     35.78 o 
   8   0  12      271.38      285.96     28.97 o 
  10   0  12     7225.26     7541.11    174.70 o 
  12   0  12     6403.10     6000.18     88.50 o 
  14   0  12       14.57       12.46     24.42 o 
  16   0  12      878.31      970.00     35.85 o 
  18   0  12      668.02      694.89     35.76 o 
  20   0  12     2890.86     2800.09     58.68 o 
  22   0  12      483.69      506.79     37.29 o 
  24   0  12     1784.10     1557.22     49.66 o 
  26   0  12     4538.96     4250.37     76.69 o 
  28   0  12     2531.57     2372.07     55.74 o 
  30   0  12     3511.51     3362.89     57.52 o 
  32   0  12      668.62      646.62     35.78 o 
  34   0  12      239.39      195.48     37.46 o 
  36   0  12       85.69       75.23     29.34 o 
  38   0  12      295.71      303.93     35.57 o 
  40   0  12       65.20       54.76     26.91 o 
  42   0  12       40.73       33.88     23.55 o 
  44   0  12      374.06      326.40     36.15 o 
 -43   1  12      415.24      317.90     44.61 o 
 -41   1  12      194.20      181.12     20.57 o 
 -39   1  12     1708.21     1820.13     41.23 o 
 -37   1  12      182.01      140.08     22.58 o 
 -35   1  12       70.13       61.44     21.94 o 
 -33   1  12     1202.95     1225.86     36.83 o 
 -31   1  12     2027.65     2026.99     39.61 o 
 -29   1  12      847.64      846.24     32.36 o 
 -27   1  12      467.65      447.57     26.32 o 
 -25   1  12     6399.93     6163.88     72.05 o 
 -23   1  12     1747.49     1878.41     51.37 o 
 -21   1  12      778.25      755.43     35.17 o 
 -19   1  12      559.80      585.06     35.43 o 
 -17   1  12      353.23      334.40     33.09 o 
 -15   1  12     1208.21     1183.41     75.61 o 
 -13   1  12      751.02      765.17     46.64 o 
 -11   1  12     1120.66     1144.21     51.91 o 
  -9   1  12     1813.39     1862.19     57.48 o 
  -7   1  12      106.44       92.40     38.98 o 
  -5   1  12      190.54      144.41     33.10 o 
  -3   1  12     1163.29     1155.95     46.81 o 
  -1   1  12      112.23      151.83     32.00 o 
   1   1  12      140.18      156.45     54.70 o 
   3   1  12      306.02      348.57     32.23 o 
   5   1  12      267.20      282.29     32.58 o 
   7   1  12      566.48      627.50     34.25 o 
   9   1  12       56.79       26.46     26.96 o 
  11   1  12      465.21      462.70     55.61 o 
  13   1  12     2894.59     2969.71     74.98 o 
  15   1  12     1294.31     1199.62     67.82 o 
  17   1  12     2924.39     2979.37     61.19 o 
  19   1  12     3382.07     3408.98     77.91 o 
  21   1  12     2066.89     2130.52     77.55 o 
  23   1  12      227.24      220.34     40.02 o 
  25   1  12      107.55       83.99     33.30 o 
  27   1  12      674.58      648.92     46.25 o 
  29   1  12      281.46      287.74     39.74 o 
  31   1  12      415.24      407.37     39.01 o 
  33   1  12      445.18      450.56     39.69 o 
  35   1  12      489.86      487.14     50.59 o 
  37   1  12      496.73      476.71     34.03 o 
  39   1  12     1372.27     1362.67     67.39 o 
  41   1  12     1139.39     1132.79     90.55 o 
  43   1  12        2.66       37.54     33.36 o 
 -42   2  12        8.62       16.94     19.46 o 
 -40   2  12      347.27      329.91     32.67 o 
 -38   2  12      824.08      847.68     37.33 o 
 -36   2  12      112.20       84.14     21.00 o 
 -34   2  12       73.20       98.11     21.96 o 
 -32   2  12       53.24       64.10     23.96 o 
 -30   2  12      427.02      462.13     33.80 o 
 -28   2  12      709.13      761.88     37.10 o 
 -26   2  12      715.91      760.88     34.06 o 
 -24   2  12     1054.88      999.81     38.85 o 
 -22   2  12      415.13      450.05     36.44 o 
 -20   2  12      802.76      797.53     41.29 o 
 -18   2  12     5608.38     5686.95    170.16 o 
 -16   2  12     4050.96     4190.10    167.90 o 
 -14   2  12     4143.45     4025.68    203.75 o 
 -12   2  12    13253.59    13747.10    528.80 o 
 -10   2  12     3532.92     3662.16     90.38 o 
  -8   2  12     5068.37     5706.30    110.02 o 
  -6   2  12     5081.44     4925.52     86.76 o 
  -4   2  12    12848.01    12903.72    420.82 o 
  -2   2  12     1625.37     1708.71     86.56 o 
   0   2  12     9909.98    10386.18    206.80 o 
   2   2  12    17555.39    17920.37    204.13 o 
   4   2  12      368.31      495.69     61.52 o 
   6   2  12     3399.70     2910.40     87.64 o 
   8   2  12    17565.97    17793.35    143.30 o 
  10   2  12     5742.20     6263.70    138.19 o 
  12   2  12     9915.28    10470.34    351.48 o 
  14   2  12     9863.03    10559.04    465.20 o 
  16   2  12      632.91      681.54     58.53 o 
  18   2  12     5685.51     6120.67    121.06 o 
  20   2  12     5292.70     5562.18    118.18 o 
  22   2  12       65.27       47.63     42.38 o 
  24   2  12     1881.03     1931.95     67.28 o 
  26   2  12      384.34      480.63     96.60 o 
  28   2  12      213.22      200.32     43.53 o 
  30   2  12       47.61       67.52     40.14 o 
  32   2  12      983.71     1075.62     51.99 o 
  34   2  12       57.32       69.20     33.67 o 
  36   2  12      283.00      277.04     32.97 o 
  38   2  12      271.15      203.18     40.33 o 
  40   2  12      163.34      139.35     44.83 o 
 -37   3  12     1016.01     1006.47     55.95 o 
 -35   3  12       18.13       31.04     20.72 o 
 -33   3  12      334.94      331.13     32.27 o 
 -31   3  12      439.06      474.54     33.21 o 
 -29   3  12      249.77      232.69     27.23 o 
 -27   3  12       51.49       58.80     22.41 o 
 -25   3  12      489.94      486.11     32.45 o 
 -23   3  12      102.81      118.76     29.77 o 
 -21   3  12      421.66      452.10     43.59 o 
 -19   3  12     1423.68     1363.61     53.78 o 
 -17   3  12      802.09      739.10     39.88 o 
 -15   3  12     2754.61     2783.21    156.71 o 
 -13   3  12     1471.69     1574.79    115.67 o 
 -11   3  12     2304.59     2326.27     80.74 o 
  -9   3  12       24.38       -9.88     43.70 o 
  -7   3  12     1570.02     1544.37     70.91 o 
  -5   3  12       98.53       90.44     45.43 o 
  -3   3  12      324.15      375.53     49.27 o 
  -1   3  12       75.62       77.66     40.84 o 
   1   3  12      108.39      116.54     42.60 o 
   3   3  12      613.08      616.28     50.59 o 
   5   3  12     1067.41      981.48     70.69 o 
   7   3  12     2562.04     2549.33    107.51 o 
   9   3  12     1026.60     1127.87     95.08 o 
  11   3  12      219.90      187.61     76.11 o 
  13   3  12      900.03      970.46     98.15 o 
  15   3  12      419.20      497.48     56.03 o 
  17   3  12      224.82      273.80     53.06 o 
  19   3  12     2295.14     2570.71     87.62 o 
  21   3  12      840.51      846.07     62.24 o 
  23   3  12      796.51      854.04     50.73 o 
  25   3  12     1748.45     2014.07     76.26 o 
  27   3  12      232.65      313.05     46.94 o 
  29   3  12      360.75      381.08     63.46 o 
  31   3  12     1120.12     1244.82     80.08 o 
  33   3  12     1528.54     1636.08     91.33 o 
  35   3  12      308.88      471.20     62.18 o 
  37   3  12      218.74      160.04     41.42 o 
 -32   4  12     2081.92     2120.58     66.80 o 
 -30   4  12      618.26      586.19     61.51 o 
 -28   4  12     1405.29     1190.78    153.87 o 
 -26   4  12       39.70       36.08     20.84 o 
 -24   4  12       62.85       55.27     26.81 o 
 -22   4  12      547.10      558.99     49.16 o 
 -20   4  12       52.29       17.52     43.47 o 
 -18   4  12      843.63      902.68     45.36 o 
 -16   4  12      399.05      351.03     41.90 o 
 -14   4  12     3233.81     3176.09     97.77 o 
 -12   4  12     1447.63     1378.25     52.61 o 
 -10   4  12     1987.72     1917.61     73.43 o 
  -8   4  12     3775.83     3442.40    294.80 o 
  -6   4  12     1322.37     1292.57    106.62 o 
  -4   4  12     2416.15     2232.34     74.09 o 
   0   4  12     1285.43     1373.51     98.53 o 
   2   4  12     3874.67     3964.46    131.63 o 
   4   4  12     3492.99     3306.62    115.16 o 
   8   4  12      829.72     1000.00     91.78 o 
  10   4  12      931.29      770.64     89.34 o 
  12   4  12     1322.65     1304.49     95.39 o 
  14   4  12     2884.68     3066.45    129.39 o 
  16   4  12      432.72      458.14     51.93 o 
  18   4  12     1673.90     1814.32     70.46 o 
  20   4  12     1228.86     1305.07     59.58 o 
  22   4  12      332.66      282.41     40.37 o 
  24   4  12      110.09       59.11     43.38 o 
  26   4  12      744.20      905.77     67.98 o 
  28   4  12      226.39      270.58     37.67 o 
  32   4  12       22.97       72.69     43.37 o 
 -25   5  12     1069.03     1019.71     47.32 o 
 -19   5  12      301.00      272.94     44.28 o 
 -17   5  12       30.31       85.20     50.10 o 
 -15   5  12      208.50      224.71     55.02 o 
 -13   5  12      194.08      163.70     59.03 o 
 -11   5  12      115.04      110.27     54.07 o 
  -9   5  12      253.75      202.30     37.10 o 
  -7   5  12      112.41       82.50     39.07 o 
  -5   5  12      310.33      187.91     57.61 o 
  -3   5  12     1007.70     1041.44     73.45 o 
  -1   5  12      180.80      235.29     55.13 o 
   3   5  12      319.84      393.13     58.56 o 
   5   5  12       10.69       40.44     48.68 o 
   7   5  12      302.73      351.05     55.66 o 
   9   5  12      532.31      582.95     65.97 o 
  11   5  12      123.88       89.62     35.73 o 
  13   5  12      666.71      663.50     41.86 o 
  15   5  12      160.66      126.07     30.33 o 
  17   5  12      153.71       68.06     43.76 o 
  25   5  12      298.47      313.57     39.54 o 
  -4  -6  13       30.73        6.24     17.43 o 
  -2  -6  13       27.23       -4.80     21.64 o 
   0  -6  13      357.77      298.94     65.09 o 
   2  -6  13      146.95      141.97     28.15 o 
   4  -6  13       21.73       23.09     22.37 o 
 -23  -5  13     1019.63      913.43     62.00 o 
 -21  -5  13      720.73      687.79     24.17 o 
 -19  -5  13      470.27      387.07     22.00 o 
 -17  -5  13      784.85      748.20     26.71 o 
 -15  -5  13     1055.58      996.47     38.85 o 
 -13  -5  13      190.65      214.10     27.34 o 
 -11  -5  13      971.47      974.38     40.78 o 
  -9  -5  13        5.62        8.33     24.34 o 
  -7  -5  13      780.25      753.48     35.31 o 
  -5  -5  13       90.26       76.17     29.19 o 
  -3  -5  13     1032.02     1072.15     37.82 o 
  -1  -5  13       19.53       61.17     30.68 o 
   1  -5  13     1613.27     1532.67     54.60 o 
   3  -5  13     1193.12     1362.11     36.50 o 
   5  -5  13      161.95      192.21     25.45 o 
   7  -5  13      159.05      130.53     26.76 o 
   9  -5  13      185.28      220.23     24.19 o 
  11  -5  13      209.79      187.29     43.65 o 
  13  -5  13     1644.84     1787.49     44.19 o 
  15  -5  13       82.32       78.15     26.17 o 
  17  -5  13     1432.45     1478.33    112.01 o 
  19  -5  13      119.06       63.43     24.89 o 
  21  -5  13     1355.02     1272.38     78.10 o 
  23  -5  13      209.29      157.34     24.24 o 
 -32  -4  13     1635.90     1738.61     59.62 o 
 -30  -4  13     1047.68     1005.90     29.01 o 
 -28  -4  13      863.34      921.62     37.47 o 
 -26  -4  13      596.70      546.50     20.64 o 
 -24  -4  13      275.31      317.21     23.55 o 
 -22  -4  13      426.50      465.14     34.30 o 
 -20  -4  13      225.45      216.76     23.89 o 
 -18  -4  13      388.51      434.11     26.77 o 
 -16  -4  13      388.51      402.26     27.85 o 
 -14  -4  13     1352.35     1367.00     37.73 o 
 -12  -4  13      445.94      436.59     29.23 o 
 -10  -4  13      490.78      519.38     30.05 o 
  -8  -4  13       50.67       89.15     30.11 o 
  -6  -4  13      660.43      655.50     34.00 o 
  -4  -4  13      971.20      974.98     37.61 o 
  -2  -4  13      461.94      517.70     35.22 o 
   0  -4  13       45.01       41.11     30.51 o 
   2  -4  13      285.82      302.60     31.87 o 
   4  -4  13      540.02      566.74     31.96 o 
   6  -4  13      100.57      113.16     25.82 o 
   8  -4  13       16.48       45.20     26.83 o 
  10  -4  13      234.52      275.62     33.74 o 
  12  -4  13     1161.00     1199.54     51.62 o 
  14  -4  13     1325.76     1330.42     44.32 o 
  16  -4  13      126.96      135.59     38.53 o 
  18  -4  13      631.22      642.64     60.78 o 
  20  -4  13      579.03      681.75     41.79 o 
  22  -4  13       12.51       26.41     33.19 o 
  24  -4  13      618.14      671.07     36.99 o 
  26  -4  13     1060.78     1135.97     97.25 o 
  28  -4  13       74.13       93.73     28.31 o 
  30  -4  13      393.74      333.02     25.67 o 
  32  -4  13     1768.66     1478.71     40.64 o 
 -37  -3  13      666.61      580.22     28.46 o 
 -35  -3  13      360.29      300.32     32.98 o 
 -33  -3  13       34.84       41.08     20.74 o 
 -31  -3  13      354.22      350.68     26.35 o 
 -29  -3  13      140.22      179.36     25.26 o 
 -27  -3  13     1699.56     1831.45     37.43 o 
 -25  -3  13      293.82      342.14     33.92 o 
 -23  -3  13      192.69      228.65     26.68 o 
 -21  -3  13     1128.99     1115.84     37.76 o 
 -19  -3  13     2521.82     2639.96     48.66 o 
 -17  -3  13     7216.90     7476.03    125.29 o 
 -15  -3  13     4608.24     4656.72    109.95 o 
 -13  -3  13    10549.88    10654.52     96.52 o 
 -11  -3  13     4236.97     4247.78     81.81 o 
  -9  -3  13     1170.51     1253.03     33.42 o 
  -7  -3  13    11262.37    11223.42     88.50 o 
  -5  -3  13     6651.63     6319.48     86.92 o 
  -3  -3  13     2334.38     2414.84     72.67 o 
  -1  -3  13    13791.29    12917.34    243.47 o 
   1  -3  13     7740.17     7178.90     84.07 o 
   3  -3  13        4.29       94.67     29.87 o 
   5  -3  13    13576.10    12468.25    183.43 o 
   7  -3  13     2552.50     2573.45     59.60 o 
   9  -3  13     4481.92     4250.19    119.40 o 
  11  -3  13     9492.57     9141.14     86.52 o 
  13  -3  13     1549.04     1412.89     44.73 o 
  15  -3  13      311.93      330.74     45.59 o 
  17  -3  13     1961.12     2084.44     77.55 o 
  19  -3  13     1896.49     1940.92     75.97 o 
  21  -3  13     1789.79     1570.58     54.98 o 
  23  -3  13     1175.89     1140.07     60.86 o 
  25  -3  13      922.19      917.81     39.41 o 
  27  -3  13      766.51      773.39     46.36 o 
  29  -3  13     1047.56     1180.23     57.61 o 
  31  -3  13      362.66      350.19     40.94 o 
  33  -3  13      228.93      189.87     33.05 o 
  35  -3  13      724.30      712.56     35.72 o 
  37  -3  13       48.28       14.46     21.28 o 
 -40  -2  13      361.23      333.02     26.91 o 
 -38  -2  13     1837.21     2021.29     92.31 o 
 -36  -2  13       32.67       32.38     23.92 o 
 -34  -2  13     1558.93     1490.97     61.04 o 
 -32  -2  13      566.53      581.45     25.78 o 
 -30  -2  13     1033.55     1111.71     30.75 o 
 -28  -2  13      705.43      671.00     29.39 o 
 -26  -2  13     1646.83     1595.99     36.50 o 
 -24  -2  13     2644.17     2788.15     44.00 o 
 -22  -2  13      236.34      267.46     26.95 o 
 -20  -2  13     3183.90     3136.46     45.48 o 
 -18  -2  13     1551.65     1442.26     37.98 o 
 -16  -2  13     1219.37     1170.04     33.95 o 
 -14  -2  13     1046.99      957.69     38.97 o 
 -12  -2  13     2600.43     2603.39     53.99 o 
 -10  -2  13     1582.37     1476.88     38.68 o 
  -8  -2  13      418.99      458.16     31.91 o 
  -6  -2  13       83.52       81.16     26.76 o 
  -4  -2  13      142.38      121.29     25.48 o 
  -2  -2  13      972.82      904.25     30.41 o 
   0  -2  13     1312.21     1336.32     33.25 o 
   2  -2  13      165.22      143.71     27.04 o 
   4  -2  13      928.40      892.21     44.67 o 
   6  -2  13      736.68      651.02     35.09 o 
   8  -2  13     1096.30     1066.25     69.31 o 
  10  -2  13      166.04      132.14     36.97 o 
  12  -2  13     1653.00     1589.27     48.21 o 
  14  -2  13     1466.60     1354.76     49.04 o 
  16  -2  13      658.42      625.93     41.31 o 
  18  -2  13     1846.13     1833.73     50.33 o 
  20  -2  13     1568.28     1620.95     41.90 o 
  22  -2  13      161.31       98.35     28.35 o 
  24  -2  13      621.48      554.42     32.75 o 
  26  -2  13      134.35      142.24     28.23 o 
  28  -2  13      603.80      582.50     35.36 o 
  30  -2  13      835.04      744.96     67.41 o 
  32  -2  13      535.25      565.11     66.40 o 
  34  -2  13      282.57      304.52     31.18 o 
  36  -2  13      672.68      632.69     51.59 o 
  38  -2  13      258.83      256.29     35.85 o 
  40  -2  13      142.38      147.32     38.71 o 
 -43  -1  13       65.56       24.14     18.57 o 
 -41  -1  13      112.09      130.96     22.90 o 
 -39  -1  13       10.63       25.59     21.80 o 
 -37  -1  13      101.50      119.96     23.68 o 
 -35  -1  13       29.85       18.69     23.18 o 
 -33  -1  13       52.06       48.64     24.60 o 
 -31  -1  13      149.87      119.63     26.64 o 
 -29  -1  13     1824.72     1829.44     41.30 o 
 -27  -1  13      817.64      789.94     36.99 o 
 -25  -1  13     5942.88     5755.07     61.54 o 
 -23  -1  13      227.70      213.78     28.29 o 
 -21  -1  13     3309.09     3184.34     67.19 o 
 -19  -1  13     3532.35     3342.80     50.71 o 
 -17  -1  13     2262.11     2195.27     56.87 o 
 -15  -1  13      602.74      587.62     26.12 o 
 -13  -1  13      377.94      339.17     24.44 o 
 -11  -1  13     1331.89     1331.11     33.05 o 
  -9  -1  13      206.59      263.84     29.93 o 
  -7  -1  13      803.47      780.61     52.39 o 
  -5  -1  13     2859.97     2659.96     82.17 o 
  -3  -1  13      510.44      564.19     34.12 o 
  -1  -1  13     2747.25     2938.06     62.82 o 
   1  -1  13    10558.48    10710.35    288.90 o 
   3  -1  13      395.74      417.33     33.19 o 
   5  -1  13      674.10      838.38     53.07 o 
   7  -1  13    10367.91    10018.14    214.44 o 
   9  -1  13      580.19      648.18     54.65 o 
  11  -1  13     9714.57     9754.44    124.66 o 
  13  -1  13     4483.54     4331.46     84.26 o 
  15  -1  13      968.85     1043.01     45.22 o 
  17  -1  13      696.31      519.37     34.40 o 
  19  -1  13      298.41      230.62     35.12 o 
  21  -1  13     3261.96     3098.06     79.37 o 
  23  -1  13      390.33      458.15     36.89 o 
  25  -1  13     1010.67      951.03     42.39 o 
  27  -1  13      348.23      419.42     37.29 o 
  29  -1  13       92.68       96.52     34.19 o 
  31  -1  13      249.77      269.80     34.22 o 
  33  -1  13     1490.68     1471.58     64.97 o 
  35  -1  13      181.10      184.64     27.96 o 
  37  -1  13      856.16      825.84     64.20 o 
  39  -1  13      164.77      152.95     28.06 o 
  41  -1  13      759.15      646.96     51.99 o 
 -42   0  13      765.41      795.28     27.08 o 
 -40   0  13     2236.00     2454.23     40.78 o 
 -38   0  13      643.25      672.02     26.60 o 
 -36   0  13        4.09       11.47     23.50 o 
 -34   0  13     1917.55     2016.75     41.93 o 
 -32   0  13       10.73        4.17     25.38 o 
 -30   0  13      999.55     1079.24     34.51 o 
 -28   0  13      177.21      183.28     28.13 o 
 -26   0  13      341.32      317.76     29.06 o 
 -24   0  13        2.45        7.59     25.32 o 
 -22   0  13      351.68      293.98     27.97 o 
 -20   0  13        3.37       -3.04     25.11 o 
 -18   0  13      439.49      429.79     23.36 o 
 -16   0  13       45.96       30.33     20.05 o 
 -14   0  13      246.69      232.70     23.22 o 
 -12   0  13      232.09      199.81     45.86 o 
 -10   0  13       16.78       32.34     30.56 o 
  -8   0  13       18.88       -1.75     31.05 o 
  -6   0  13        1.44        3.36     28.98 o 
  -4   0  13       57.01       83.29     27.87 o 
  -2   0  13     1484.32     1613.82     51.37 o 
   0   0  13     1065.76     1069.89     49.01 o 
   2   0  13      234.32      319.49     37.20 o 
   4   0  13        3.03       14.99     29.60 o 
   6   0  13     1808.29     1791.78     62.94 o 
   8   0  13      547.99      579.10     35.66 o 
  10   0  13      642.72      638.63     38.67 o 
  12   0  13       67.14       66.99     31.55 o 
  14   0  13     1763.59     1773.65     77.58 o 
  16   0  13       75.55       61.61     26.42 o 
  18   0  13      635.21      683.94     33.75 o 
  20   0  13      459.06      450.80     37.20 o 
  22   0  13       28.59       48.42     31.37 o 
  24   0  13      184.69      227.67     35.98 o 
  26   0  13      646.75      627.46     44.83 o 
  28   0  13     2174.03     2267.66     54.97 o 
  30   0  13      522.80      584.13     33.81 o 
  32   0  13     4127.20     4145.37    125.66 o 
  34   0  13      657.69      561.60     45.06 o 
  36   0  13       47.23       92.67     26.79 o 
  38   0  13     2905.64     2539.48     73.43 o 
  40   0  13     3307.23     3711.96     70.92 o 
  42   0  13      321.74      341.40     40.76 o 
 -41   1  13      124.49       83.29     19.02 o 
 -39   1  13       16.44       32.81     21.17 o 
 -37   1  13      111.92      123.26     21.27 o 
 -35   1  13       29.92       39.89     22.99 o 
 -33   1  13       46.20       38.80     24.03 o 
 -31   1  13      188.41      215.55     24.92 o 
 -29   1  13     1699.01     1718.08     37.45 o 
 -27   1  13      751.13      720.88     29.39 o 
 -25   1  13     5533.97     5411.24     58.28 o 
 -23   1  13      338.45      336.25     26.11 o 
 -21   1  13     3161.60     3078.35     70.40 o 
 -19   1  13     3755.67     3784.61    130.39 o 
 -17   1  13     2440.58     2498.58    130.94 o 
 -15   1  13      492.12      510.04     38.84 o 
 -13   1  13      551.29      462.80     36.83 o 
 -11   1  13     1446.49     1329.47     84.13 o 
  -9   1  13      192.29      277.72     36.76 o 
  -7   1  13     1180.96     1178.56     58.93 o 
  -5   1  13     3308.88     3482.04     75.61 o 
  -3   1  13      578.62      727.62     51.28 o 
  -1   1  13     2982.08     3252.93     71.41 o 
   1   1  13    10403.78    10750.16    264.41 o 
   3   1  13      448.80      449.08     40.03 o 
   5   1  13      368.47      475.27     34.44 o 
   7   1  13    10532.25    11102.08     96.18 o 
   9   1  13      710.80      826.20     34.95 o 
  11   1  13     9219.76     9949.25    167.33 o 
  13   1  13     4266.89     4467.94    115.29 o 
  15   1  13      775.87      848.69     36.73 o 
  17   1  13      830.79      825.30     44.22 o 
  19   1  13      209.64      157.52     36.49 o 
  21   1  13     3097.21     3126.02     90.61 o 
  23   1  13      464.67      473.62     39.90 o 
  25   1  13      901.39      926.34     42.14 o 
  27   1  13      347.84      362.52     42.42 o 
  29   1  13      182.07      183.37     43.60 o 
  31   1  13      253.27      310.89     44.22 o 
  33   1  13     1751.86     1751.90     77.33 o 
  35   1  13      156.11      162.74     36.14 o 
  37   1  13      860.25      784.67     63.46 o 
  39   1  13      140.33      145.79     38.58 o 
  41   1  13      761.56      693.62     34.49 o 
 -40   2  13      356.38      321.74     24.78 o 
 -38   2  13     1670.64     1654.43     98.81 o 
 -36   2  13       12.14       40.42     18.77 o 
 -34   2  13     1738.59     1614.54     31.70 o 
 -32   2  13      597.38      584.89     27.46 o 
 -30   2  13     1017.00      957.45     32.80 o 
 -28   2  13      748.94      754.83     32.29 o 
 -26   2  13     1531.27     1499.40     35.70 o 
 -24   2  13     2907.99     3034.55     48.64 o 
 -22   2  13      199.75      192.12     30.49 o 
 -20   2  13     3070.68     3229.33     99.04 o 
 -18   2  13     1414.99     1448.85     71.91 o 
 -16   2  13     1210.62     1163.36     70.07 o 
 -14   2  13     1083.36     1053.10     44.52 o 
 -12   2  13     2420.60     2357.24     55.42 o 
 -10   2  13     1651.91     1596.83    138.50 o 
  -8   2  13      389.30      368.93     52.71 o 
  -6   2  13       76.84       71.15     43.74 o 
  -4   2  13      122.29      154.29     45.57 o 
  -2   2  13      975.61      952.14    127.69 o 
   0   2  13     1271.04     1358.96     64.52 o 
   2   2  13      145.72      161.93     44.17 o 
   4   2  13      925.24      910.31     57.39 o 
   6   2  13      709.10      610.67     53.49 o 
   8   2  13     1069.04     1189.13     47.45 o 
  10   2  13      180.88      184.15     33.70 o 
  12   2  13     1729.60     1840.82     58.51 o 
  14   2  13     1614.34     1761.84    101.80 o 
  16   2  13      624.04      698.96     46.54 o 
  18   2  13     1646.32     1867.17     92.30 o 
  20   2  13     1368.75     1482.51     63.60 o 
  22   2  13      165.02      116.02     44.51 o 
  24   2  13      523.16      564.66     52.16 o 
  26   2  13      200.35      251.76     39.88 o 
  28   2  13      552.37      527.78     48.24 o 
  30   2  13      765.70      826.96     75.94 o 
  32   2  13      625.14      672.19     58.71 o 
  34   2  13      244.06      288.79     34.74 o 
  36   2  13      730.75      697.67     62.62 o 
  38   2  13      249.34      296.61     55.52 o 
  40   2  13      110.94       75.04     24.85 o 
 -37   3  13      678.79      583.08     41.03 o 
 -35   3  13      390.51      321.48     52.39 o 
 -33   3  13       53.14       39.02     30.38 o 
 -31   3  13      348.38      382.22     27.89 o 
 -29   3  13       98.75      140.60     29.20 o 
 -27   3  13     1751.29     1836.34     38.48 o 
 -25   3  13      446.35      466.74     27.45 o 
 -23   3  13      173.69      215.55     27.73 o 
 -21   3  13     1056.45     1031.91     36.82 o 
 -19   3  13     2539.88     2565.80     72.05 o 
 -17   3  13     6769.15     6907.86    146.24 o 
 -15   3  13     4149.97     4288.63    161.66 o 
 -13   3  13    10220.37    10624.16    428.35 o 
 -11   3  13     4223.49     4464.46    107.60 o 
  -9   3  13     1256.49     1254.71     67.15 o 
  -7   3  13    10693.35    10865.09    153.83 o 
  -5   3  13     7527.11     7392.84    137.05 o 
  -3   3  13     2588.62     2934.46     84.76 o 
  -1   3  13    14082.96    13887.68    165.74 o 
   1   3  13     7923.30     7737.85    125.60 o 
   3   3  13       17.87       52.74     39.16 o 
   5   3  13    15344.74    14571.92    161.01 o 
   7   3  13     2690.39     2736.82    141.25 o 
   9   3  13     4737.82     5183.88    161.14 o 
  13   3  13     1352.74     1398.19    101.86 o 
  15   3  13      377.83      465.94     57.02 o 
  17   3  13     1590.34     1951.41    134.11 o 
  19   3  13     1638.14     1908.73     79.38 o 
  21   3  13     1709.30     1732.91    102.62 o 
  23   3  13     1446.95     1498.88     81.25 o 
  25   3  13      821.02      969.34     60.17 o 
  27   3  13      745.34      774.35     46.45 o 
  29   3  13      947.69     1025.65     46.62 o 
  31   3  13      439.68      363.64     34.02 o 
  33   3  13      203.23      329.76     67.35 o 
  35   3  13      755.99      738.31     57.55 o 
  37   3  13       54.91       57.99     29.93 o 
 -32   4  13     1743.70     1619.46     51.13 o 
 -30   4  13      922.89      970.46     56.67 o 
 -28   4  13     1020.50     1164.13     69.77 o 
 -26   4  13      467.03      329.55     42.26 o 
 -24   4  13      294.22      280.83     56.62 o 
 -22   4  13      450.93      384.71     41.13 o 
 -20   4  13      154.04      142.71     31.57 o 
 -18   4  13      351.50      320.42     28.62 o 
 -16   4  13      357.69      421.83     40.52 o 
 -14   4  13     1444.32     1401.86     67.23 o 
 -12   4  13      461.14      474.46     41.56 o 
 -10   4  13      479.87      425.30     42.43 o 
  -8   4  13       35.09       54.07     44.08 o 
  -6   4  13      628.58      615.90     51.46 o 
  -4   4  13     1000.95      925.91     80.16 o 
  -2   4  13      427.12      364.36     71.52 o 
   0   4  13       63.44      119.30     65.14 o 
   2   4  13      317.22      310.64     67.10 o 
   4   4  13      566.70      520.20     66.14 o 
   6   4  13       92.97      150.51     67.38 o 
   8   4  13       14.22      -12.78     62.63 o 
  10   4  13      206.40      165.57     66.35 o 
  12   4  13     1137.70     1293.11     98.22 o 
  14   4  13     1248.35     1266.85     62.34 o 
  16   4  13      136.68      133.87     55.60 o 
  18   4  13      643.66      637.35     48.15 o 
  20   4  13      515.59      595.01     45.32 o 
  22   4  13        8.35       12.19     34.41 o 
  24   4  13      678.47      617.46     73.02 o 
  26   4  13     1159.50     1244.51    206.52 o 
  28   4  13       47.98       65.41     57.76 o 
  30   4  13      466.09      445.55     49.20 o 
 -17   5  13      793.21      668.46     53.19 o 
 -15   5  13      988.65      840.74     60.87 o 
 -13   5  13      168.46      132.74     41.59 o 
 -11   5  13      928.22      752.30     61.56 o 
  -9   5  13       16.75       60.30     33.50 o 
  -7   5  13      745.21      601.24     40.42 o 
  -5   5  13       93.04      126.03     73.07 o 
  -3   5  13     1010.51      760.47     62.20 o 
  -1   5  13       23.10       58.68     44.09 o 
   1   5  13     1695.05     1731.79     84.00 o 
   3   5  13     1131.65     1251.26     75.87 o 
   5   5  13      181.50      232.59     54.40 o 
   7   5  13      203.75      173.62     49.13 o 
   9   5  13      254.59      309.69     65.86 o 
  11   5  13      178.67       92.83     30.67 o 
  13   5  13     1508.59     1614.35     75.94 o 
  15   5  13       67.01       86.39     40.20 o 
  23   5  13      197.48      192.54     40.08 o 
 -21  -5  14      157.04      145.25     47.71 o 
 -19  -5  14      231.57      179.95     18.52 o 
 -17  -5  14      176.88      184.61     19.83 o 
 -15  -5  14      204.65      205.93     21.51 o 
 -13  -5  14       76.00       39.39     20.17 o 
 -11  -5  14       31.76       40.77     21.63 o 
  -9  -5  14       36.48       43.51     25.34 o 
  -7  -5  14      256.33      219.88     27.71 o 
  -5  -5  14       10.14       17.15     26.43 o 
  -3  -5  14      180.12      164.51     28.69 o 
  -1  -5  14      174.44      177.54     27.58 o 
   1  -5  14      383.33      369.13     37.45 o 
   3  -5  14      508.16      555.31     31.77 o 
   5  -5  14       15.80       20.56     29.42 o 
   7  -5  14      228.38      264.08     30.76 o 
   9  -5  14      357.87      371.42     28.77 o 
  11  -5  14      389.42      354.50     28.66 o 
  13  -5  14      290.71      268.15     26.36 o 
  15  -5  14      103.02       93.77     22.47 o 
  17  -5  14      215.60      188.37     26.11 o 
  19  -5  14      601.14      599.42     31.01 o 
  21  -5  14      190.47      156.85     24.06 o 
 -30  -4  14       61.74       61.86     23.73 o 
 -28  -4  14      159.80      211.20     37.18 o 
 -26  -4  14      684.67      649.31     25.60 o 
 -24  -4  14       82.41       81.50     18.07 o 
 -22  -4  14      676.14      653.48     27.33 o 
 -20  -4  14     1393.05     1365.25     37.93 o 
 -18  -4  14     1208.73     1206.02     33.08 o 
 -16  -4  14     1068.57     1197.61     33.29 o 
 -14  -4  14     3092.05     2976.23     73.01 o 
 -12  -4  14     1975.06     1915.63     38.18 o 
 -10  -4  14     2992.28     2976.04     87.86 o 
  -8  -4  14     1739.04     1738.53     40.72 o 
  -6  -4  14      284.01      316.24     33.03 o 
  -4  -4  14     1521.44     1350.91     37.23 o 
  -2  -4  14       67.74       52.58     28.07 o 
   0  -4  14     1298.29     1317.23     39.75 o 
   2  -4  14      295.82      331.02     34.82 o 
   4  -4  14     1331.91     1442.60     39.64 o 
   6  -4  14      730.18      610.62     30.47 o 
   8  -4  14     1704.12     1802.84     50.70 o 
  10  -4  14      797.00      817.35     36.17 o 
  12  -4  14     1144.60     1038.96     40.32 o 
  14  -4  14      771.74      841.85     42.69 o 
  16  -4  14      611.94      606.53     40.43 o 
  18  -4  14     1238.57     1205.36     46.44 o 
  20  -4  14     3417.67     3596.11     58.85 o 
  22  -4  14      974.78     1044.37     40.39 o 
  24  -4  14     2149.51     2331.23     81.63 o 
  26  -4  14     2300.88     2125.53     64.80 o 
  28  -4  14      192.61      153.17     27.36 o 
 -35  -3  14       74.79       77.65     33.22 o 
 -33  -3  14     1278.88     1070.97    284.00 o 
 -31  -3  14      532.10      542.86     32.44 o 
 -29  -3  14      986.43     1003.07     46.68 o 
 -27  -3  14     2148.27     2212.85     50.56 o 
 -25  -3  14      170.27      153.66     21.23 o 
 -23  -3  14      504.86      496.57     35.85 o 
 -21  -3  14     3738.15     3777.40     64.45 o 
 -19  -3  14     1669.84     1592.17     46.61 o 
 -17  -3  14       50.60       46.94     35.60 o 
 -15  -3  14     4095.80     4366.49     79.91 o 
 -13  -3  14     1405.04     1443.53     49.82 o 
 -11  -3  14      204.95      171.37     37.91 o 
  -9  -3  14     1563.24     1460.32     38.97 o 
  -7  -3  14     1013.37      943.04     48.17 o 
  -5  -3  14      438.27      450.43     31.08 o 
  -3  -3  14      222.29      233.54     30.10 o 
  -1  -3  14      323.67      336.48     30.38 o 
   1  -3  14      391.98      396.01     34.08 o 
   3  -3  14      803.61      776.16     35.38 o 
   5  -3  14     1432.85     1438.05     41.20 o 
   7  -3  14     1107.09      966.07     37.51 o 
   9  -3  14      227.73      209.86     30.30 o 
  11  -3  14       75.56       38.17     31.79 o 
  13  -3  14      246.17      307.98     31.81 o 
  15  -3  14      336.86      341.96     36.09 o 
  17  -3  14     1044.90     1152.72     56.29 o 
  19  -3  14      865.22      846.89     41.94 o 
  21  -3  14      126.99      138.16     32.94 o 
  23  -3  14     1132.10     1012.91     77.30 o 
  25  -3  14      226.92      237.56     29.30 o 
  27  -3  14      373.33      306.52     28.30 o 
  29  -3  14      145.21      168.18     24.86 o 
  31  -3  14      468.58      399.67     63.29 o 
  33  -3  14       57.06       22.20     21.45 o 
  35  -3  14      126.20       89.67     23.89 o 
 -38  -2  14      951.16      861.17     79.48 o 
 -36  -2  14      505.14      461.82     28.77 o 
 -34  -2  14      357.26      341.11     23.35 o 
 -32  -2  14       21.14       31.61     22.55 o 
 -30  -2  14      276.57      274.06     27.71 o 
 -28  -2  14     4574.44     4871.34     95.22 o 
 -26  -2  14     2570.11     2754.90     43.89 o 
 -24  -2  14     2695.21     2867.01     43.00 o 
 -22  -2  14       49.42       78.63     24.64 o 
 -20  -2  14     5793.58     5590.77     66.03 o 
 -18  -2  14     1794.76     1813.53     45.55 o 
 -16  -2  14     4628.45     4666.62     52.48 o 
 -14  -2  14     8983.18     8883.09     85.41 o 
 -12  -2  14     4646.92     4694.18     59.52 o 
 -10  -2  14     4640.12     4562.59    107.20 o 
  -8  -2  14    20936.55    20164.22    179.51 o 
  -6  -2  14     1957.43     1969.48     42.73 o 
  -4  -2  14     1602.89     1496.39     39.32 o 
  -2  -2  14    23943.36    22649.91    246.49 o 
   0  -2  14      931.43      831.28     33.42 o 
   2  -2  14    14053.21    13643.69    236.80 o 
   4  -2  14     1236.06     1342.05     63.59 o 
   6  -2  14     2423.37     2353.97     55.49 o 
   8  -2  14     1989.56     1868.19     56.67 o 
  10  -2  14     3701.74     3579.35     63.72 o 
  12  -2  14     1434.95     1555.12     63.11 o 
  14  -2  14      749.19      765.39     62.72 o 
  16  -2  14        0.81        9.88     36.62 o 
  18  -2  14      192.42      175.07     37.08 o 
  20  -2  14      193.43      155.32     31.69 o 
  22  -2  14      206.14      163.27     31.17 o 
  24  -2  14     1991.23     1934.87     41.64 o 
  26  -2  14      481.91      515.77     36.60 o 
  28  -2  14     1558.07     1436.75     71.32 o 
  30  -2  14      279.51      214.41     33.96 o 
  32  -2  14      168.34      181.24     28.95 o 
  34  -2  14      823.76      750.66     40.54 o 
  36  -2  14      172.79      108.80     21.44 o 
 -41  -1  14     1247.92     1143.33     52.51 o 
 -39  -1  14      409.56      425.02     22.96 o 
 -37  -1  14       60.96       53.40     18.76 o 
 -35  -1  14      499.90      517.43     24.39 o 
 -33  -1  14      745.69      820.11     28.89 o 
 -31  -1  14      164.13      206.08     26.41 o 
 -29  -1  14      332.25      331.89     28.09 o 
 -27  -1  14      190.81      163.48     27.29 o 
 -25  -1  14     1032.75      993.62     34.07 o 
 -23  -1  14      236.42      264.38     31.05 o 
 -21  -1  14     1145.77     1088.34     32.49 o 
 -19  -1  14      634.48      598.56     28.74 o 
 -17  -1  14       54.56       42.03     23.36 o 
 -15  -1  14      391.98      408.30     25.97 o 
 -13  -1  14     1087.93     1066.65     30.23 o 
 -11  -1  14       80.84       86.63     21.22 o 
  -9  -1  14      298.14      328.57     24.00 o 
  -7  -1  14      374.32      329.91     27.21 o 
  -5  -1  14        5.37        3.10     23.27 o 
  -3  -1  14      568.36      526.27     28.85 o 
  -1  -1  14       80.62       58.27     23.53 o 
   1  -1  14       97.67       65.27     26.78 o 
   3  -1  14      548.25      541.94     31.46 o 
   5  -1  14      521.46      431.50     36.78 o 
   7  -1  14     1563.44     1444.25     52.41 o 
   9  -1  14      808.37      727.09     31.35 o 
  11  -1  14     3065.28     3032.82     54.11 o 
  13  -1  14     2083.95     1935.11     42.16 o 
  15  -1  14     1393.95     1415.27     57.66 o 
  17  -1  14       51.34       27.04     29.39 o 
  19  -1  14      306.48      241.64     36.37 o 
  21  -1  14      115.90      101.13     30.92 o 
  23  -1  14      847.25      854.91     40.80 o 
  25  -1  14     1088.52     1088.19     48.78 o 
  27  -1  14       76.35       71.57     36.88 o 
  29  -1  14      968.90      886.12     45.17 o 
  31  -1  14     1685.07     1712.48     63.75 o 
  33  -1  14     2655.63     2773.28     64.17 o 
  35  -1  14      234.85      176.90     28.01 o 
  37  -1  14     1547.28     1460.54    143.28 o 
  39  -1  14      819.70      738.63     46.53 o 
 -42   0  14        0.92      -18.27     31.02 o 
 -40   0  14        2.33       12.95     19.47 o 
 -38   0  14        4.18       -3.87     19.92 o 
 -36   0  14      293.98      297.77     24.09 o 
 -34   0  14       43.20       42.32     23.16 o 
 -32   0  14      221.05      243.79     25.41 o 
 -30   0  14     1734.98     1846.24     38.62 o 
 -28   0  14      213.96      229.43     27.86 o 
 -26   0  14     2955.62     2810.16     46.07 o 
 -24   0  14     1257.68     1110.61     39.68 o 
 -22   0  14      674.76      657.64     32.02 o 
 -20   0  14      102.93       81.80     23.11 o 
 -18   0  14     1577.06     1529.95     32.46 o 
 -16   0  14     8231.50     8088.85    133.61 o 
 -14   0  14       53.03       97.20     20.08 o 
 -12   0  14      479.01      519.63     27.85 o 
 -10   0  14     2183.52     2041.81     68.93 o 
  -8   0  14     2941.77     2989.59     84.15 o 
  -6   0  14     1481.26     1443.65     39.37 o 
  -4   0  14     1805.71     1944.91     41.69 o 
  -2   0  14        0.37       40.18     42.82 o 
   0   0  14     1580.06     1720.15     78.15 o 
   2   0  14     1563.65     1553.78     82.45 o 
   4   0  14     1064.49     1058.72     40.01 o 
   6   0  14      911.78     1029.95     42.73 o 
   8   0  14     6843.89     6896.76     86.37 o 
  10   0  14    13685.37    14268.23    146.32 o 
  12   0  14    32161.69    32082.74    345.43 o 
  14   0  14    15811.54    15611.03    203.88 o 
  16   0  14      267.77      304.82     46.18 o 
  18   0  14     7924.39     7358.60    166.54 o 
  20   0  14     4337.50     4141.76     74.57 o 
  22   0  14     1823.37     1755.17     56.28 o 
  24   0  14     1861.51     1755.69     67.98 o 
  26   0  14      564.12      599.36     42.67 o 
  28   0  14       22.91       44.72     32.15 o 
  30   0  14     1456.28     1527.74     45.52 o 
  32   0  14       37.79       61.53     27.86 o 
  34   0  14      179.91      180.14     31.59 o 
  36   0  14      130.18      154.06     36.96 o 
  38   0  14     1727.96     1724.74    162.75 o 
  40   0  14       41.90       30.78     28.47 o 
 -41   1  14     1260.91     1045.64     50.66 o 
 -39   1  14      402.76      382.43     25.65 o 
 -37   1  14       96.80      104.80     20.46 o 
 -35   1  14      474.12      477.44     24.38 o 
 -33   1  14      652.30      647.32     28.32 o 
 -31   1  14      212.58      241.42     27.03 o 
 -29   1  14      395.47      394.44     24.63 o 
 -27   1  14      235.76      251.03     26.36 o 
 -25   1  14      956.23      945.64     39.01 o 
 -23   1  14      261.03      264.48     28.39 o 
 -21   1  14     1235.68     1147.64     37.62 o 
 -19   1  14      688.89      690.36     41.61 o 
 -17   1  14       53.02       39.04     26.74 o 
 -15   1  14      414.55      426.98     44.14 o 
 -13   1  14     1081.93     1107.23     57.56 o 
 -11   1  14       76.13       64.25     24.90 o 
  -9   1  14      281.93      281.82     26.39 o 
  -7   1  14      380.70      340.74     35.41 o 
  -5   1  14       11.34       24.37     32.85 o 
  -3   1  14      563.27      537.21     45.64 o 
  -1   1  14       98.03      124.84     46.77 o 
   1   1  14      105.84      128.45     42.80 o 
   3   1  14      512.47      516.64     49.59 o 
   5   1  14      559.38      511.78     34.13 o 
   7   1  14     1671.00     1724.66     96.82 o 
   9   1  14      791.31      832.35     45.50 o 
  11   1  14     2807.64     3015.85     58.64 o 
  13   1  14     1920.86     2009.23     53.59 o 
  15   1  14     1414.65     1468.64     44.74 o 
  17   1  14       80.84      105.05     32.24 o 
  19   1  14      323.73      365.56     35.87 o 
  21   1  14      154.73      151.99     34.32 o 
  23   1  14      780.24      770.74     41.16 o 
  25   1  14      956.83     1065.41     45.62 o 
  27   1  14      141.31      200.62     39.04 o 
  29   1  14      873.30      818.06     71.33 o 
  31   1  14     1613.12     1541.75     56.79 o 
  33   1  14     2771.48     2988.94     67.18 o 
  35   1  14      249.11      207.85     32.40 o 
  37   1  14     1685.66     1865.48    119.18 o 
  39   1  14      828.06      860.65     42.18 o 
 -38   2  14      850.87      791.81     49.28 o 
 -36   2  14      486.07      419.98     70.88 o 
 -34   2  14      451.41      422.57     33.25 o 
 -32   2  14        6.44       11.05     18.83 o 
 -30   2  14      295.85      283.25     25.44 o 
 -28   2  14     4157.10     4095.54     51.10 o 
 -26   2  14     2435.26     2528.84     43.81 o 
 -24   2  14     2782.90     3003.05     50.30 o 
 -22   2  14       65.16       38.33     29.38 o 
 -20   2  14     5671.94     5673.09     95.20 o 
 -18   2  14     1872.80     1951.65     55.37 o 
 -16   2  14     4480.74     4325.07    227.79 o 
 -14   2  14     9471.69     9773.49    336.72 o 
 -12   2  14     4312.33     4914.69    108.37 o 
 -10   2  14     4330.15     4338.44    179.53 o 
  -8   2  14    21491.12    22557.51    252.09 o 
  -6   2  14     1696.64     1949.93     99.88 o 
  -4   2  14     1732.75     1706.19     54.45 o 
  -2   2  14    23534.08    23299.67    229.24 o 
   0   2  14     1141.13     1065.13     88.36 o 
   2   2  14    14314.97    14529.95    170.92 o 
   4   2  14      719.76      752.65     56.40 o 
   6   2  14     2353.43     2365.12     93.08 o 
   8   2  14     1656.43     1812.56     56.55 o 
  10   2  14     3067.96     3302.61     62.64 o 
  12   2  14     1408.31     1482.35    110.38 o 
  14   2  14      962.86     1018.44     81.62 o 
  16   2  14       20.58       34.12     37.08 o 
  18   2  14      130.29      118.37     44.39 o 
  20   2  14      281.83      278.09     46.62 o 
  22   2  14      180.48      165.92     45.07 o 
  24   2  14     2187.26     2147.36     71.68 o 
  26   2  14      437.66      469.40     40.95 o 
  28   2  14     1558.84     1549.55     58.07 o 
  30   2  14      270.82      256.87     37.49 o 
  32   2  14      138.71      182.57     33.93 o 
  34   2  14      844.05      777.19     89.17 o 
  36   2  14      132.38      111.94     49.23 o 
 -35   3  14       90.39      107.97     35.67 o 
 -33   3  14     1364.76     1522.75     67.87 o 
 -31   3  14      607.13      553.63    132.81 o 
 -29   3  14      933.66      852.24     51.30 o 
 -27   3  14     2172.26     2126.75     82.26 o 
 -25   3  14      283.05      323.84     24.77 o 
 -23   3  14      526.00      546.38     29.76 o 
 -21   3  14     3782.63     3863.82     69.79 o 
 -19   3  14     1849.45     1771.65     48.90 o 
 -17   3  14       35.86       17.12     41.11 o 
 -15   3  14     3717.77     3794.46    111.20 o 
 -13   3  14     1311.43     1235.41     99.23 o 
 -11   3  14      204.42      255.63     46.24 o 
  -9   3  14     1756.74     1850.39     77.12 o 
  -7   3  14      940.85      943.11     85.24 o 
  -5   3  14      421.56      443.60     52.75 o 
  -3   3  14      169.94      144.34     63.83 o 
  -1   3  14      312.47      302.70     49.75 o 
   1   3  14      388.71      329.52     63.40 o 
   3   3  14      804.29      831.69     55.97 o 
   5   3  14     1486.16     1470.44     63.16 o 
   7   3  14     1105.73     1024.25    105.80 o 
   9   3  14      232.31      235.54     67.72 o 
  11   3  14      115.98       90.51     68.85 o 
  13   3  14      248.40      295.21     55.55 o 
  15   3  14      319.61      335.04     52.90 o 
  17   3  14     1019.74     1211.49    146.68 o 
  19   3  14      789.57      863.79     53.28 o 
  21   3  14      110.89      126.18     38.96 o 
  23   3  14     1160.90     1218.51     50.78 o 
  25   3  14      217.70      278.21     38.60 o 
  27   3  14      411.97      387.75     42.54 o 
  29   3  14      175.10      158.46     29.40 o 
  31   3  14      544.18      532.64     70.12 o 
  33   3  14       33.29       -3.06     44.58 o 
  35   3  14      132.74      143.68     35.42 o 
 -30   4  14       45.01       28.87     34.54 o 
 -28   4  14      170.19      147.11     44.10 o 
 -26   4  14      648.51      718.00     65.22 o 
 -24   4  14      109.18       97.39     24.84 o 
 -22   4  14      718.37      592.11     59.33 o 
 -20   4  14     1098.61     1034.09     48.73 o 
 -18   4  14     1176.61     1090.04     34.50 o 
 -16   4  14      965.55      952.44     34.99 o 
 -14   4  14     3341.57     3073.33     85.81 o 
 -12   4  14     1941.40     1832.75     97.95 o 
 -10   4  14     2943.39     2717.12     62.91 o 
  -8   4  14     1985.17     1875.19     90.10 o 
  -6   4  14      263.07      286.77    102.82 o 
  -4   4  14     1861.81     1671.16    145.46 o 
  -2   4  14      177.53      169.09     70.36 o 
   0   4  14     1546.81     1502.85     91.48 o 
   2   4  14      370.68      314.48     63.06 o 
   4   4  14     1318.78     1542.36     64.13 o 
   6   4  14      867.15      743.73     79.97 o 
   8   4  14     1414.06     1589.14     95.57 o 
  10   4  14      729.39      719.92     78.44 o 
  12   4  14     1082.73     1090.25     60.97 o 
  14   4  14      659.49      771.01     51.93 o 
  16   4  14      507.59      462.92     51.67 o 
  18   4  14     1071.11     1048.92     53.06 o 
  20   4  14     3334.61     3327.31     74.46 o 
  22   4  14     1055.54      967.92     42.73 o 
  24   4  14     2135.09     2092.85    168.53 o 
  26   4  14     2279.51     2263.21     89.93 o 
  28   4  14      247.54      239.64     49.17 o 
 -21   5  14      157.10      163.34     30.88 o 
 -11   5  14       50.11       46.77     43.93 o 
  -9   5  14       36.36       28.43     29.09 o 
  -7   5  14      253.97      187.95     35.04 o 
  -5   5  14        4.06      -32.63     32.63 o 
  -3   5  14      190.16      217.04     29.19 o 
  -1   5  14      178.84      178.44     48.13 o 
   1   5  14      369.50      306.96     55.13 o 
   3   5  14      473.32      511.18     53.84 o 
   5   5  14       28.64       55.81     39.26 o 
   7   5  14      249.38      242.04     42.47 o 
   9   5  14      355.33      273.55     39.00 o 
  11   5  14      375.20      306.61     47.11 o 
  15   5  14      118.07       15.51     38.08 o 
  21   5  14      202.98      188.55     33.10 o 
 -17  -5  15      746.50      648.66     47.84 o 
 -15  -5  15      463.42      445.70     26.98 o 
 -13  -5  15     1545.45     1484.53     77.28 o 
 -11  -5  15      480.35      418.34     24.22 o 
  -9  -5  15      513.48      552.39     39.81 o 
  -7  -5  15     2529.62     2556.56     54.83 o 
  -5  -5  15     1154.05     1236.95     30.31 o 
  -3  -5  15       96.99      106.71     22.98 o 
  -1  -5  15     1445.96     1549.99     39.78 o 
   1  -5  15     1338.42     1482.80     44.49 o 
   3  -5  15       50.44       68.86     25.60 o 
   5  -5  15     3925.16     4566.65     73.41 o 
   7  -5  15      678.55      718.91     35.81 o 
   9  -5  15      157.83      192.80     36.78 o 
  11  -5  15     2355.29     2706.39     59.44 o 
  13  -5  15     2157.77     1995.26     77.44 o 
  15  -5  15     1380.48     1313.97    132.57 o 
  17  -5  15     1044.02      845.59    160.18 o 
 -28  -4  15      253.94      203.53     38.87 o 
 -26  -4  15      436.83      390.01     39.28 o 
 -24  -4  15      329.60      317.12     22.08 o 
 -22  -4  15      846.23      832.33     26.68 o 
 -20  -4  15      152.38      152.78     22.85 o 
 -18  -4  15      378.34      379.06     23.46 o 
 -16  -4  15      712.32      724.06     29.54 o 
 -14  -4  15       99.30      105.50     25.44 o 
 -12  -4  15      226.63      236.30     28.20 o 
 -10  -4  15      417.20      443.72     28.95 o 
  -8  -4  15       29.34       17.44     27.79 o 
  -6  -4  15       50.41       36.48     28.98 o 
  -4  -4  15      250.71      248.79     27.73 o 
  -2  -4  15      153.75      131.12     26.82 o 
   0  -4  15      584.31      546.70     30.19 o 
   2  -4  15      410.60      402.62     30.10 o 
   4  -4  15       56.15       23.84     26.46 o 
   6  -4  15      640.69      594.43     31.50 o 
   8  -4  15      279.94      289.31     33.01 o 
  10  -4  15      296.17      342.23     36.19 o 
  12  -4  15      539.56      616.99     68.64 o 
  14  -4  15      589.66      635.28     44.81 o 
  16  -4  15      471.96      522.78     41.31 o 
  18  -4  15      985.67      998.98     45.02 o 
  20  -4  15      171.76      227.92     33.47 o 
  22  -4  15      873.22      892.48     43.95 o 
  24  -4  15     2363.62     2411.26     93.48 o 
  26  -4  15      642.21      602.95     36.70 o 
 -33  -3  15      128.12      163.58     40.90 o 
 -31  -3  15      112.35       99.25     47.56 o 
 -29  -3  15     1770.94     1654.96    135.57 o 
 -27  -3  15     2406.41     2193.01     90.09 o 
 -25  -3  15      578.46      605.60     31.60 o 
 -23  -3  15      970.72     1035.92     54.93 o 
 -21  -3  15     2875.03     2832.34     53.47 o 
 -19  -3  15       23.87       19.28     35.21 o 
 -17  -3  15     4329.68     4651.16     65.68 o 
 -15  -3  15     2801.96     2844.41    128.52 o 
 -13  -3  15     1038.53     1077.59     51.66 o 
 -11  -3  15     3382.49     3396.85    117.08 o 
  -9  -3  15     2223.69     2143.26     55.65 o 
  -7  -3  15     1961.06     1942.15     53.26 o 
  -5  -3  15     1600.06     1568.46     54.22 o 
  -3  -3  15      373.93      377.67     31.78 o 
  -1  -3  15     1106.78     1169.82     57.59 o 
   1  -3  15     4945.08     4567.38    102.95 o 
   3  -3  15     1808.62     1788.72     74.16 o 
   5  -3  15      912.66      803.84     35.79 o 
   7  -3  15       15.35        6.73     27.33 o 
   9  -3  15      260.30      217.41     29.85 o 
  11  -3  15     2581.48     2497.09     51.87 o 
  13  -3  15      574.86      544.07     34.14 o 
  15  -3  15      721.88      742.44     37.92 o 
  17  -3  15     2041.02     2191.75     66.19 o 
  19  -3  15     1016.02      840.81     37.17 o 
  21  -3  15      162.41      170.07     33.02 o 
  23  -3  15      384.50      397.24     38.30 o 
  25  -3  15      284.85      209.58     34.84 o 
  27  -3  15      282.94      230.80     38.48 o 
  29  -3  15      744.55      712.37     93.46 o 
  31  -3  15      188.77      150.25     27.22 o 
 -36  -2  15     1303.90     1137.65     96.28 o 
 -34  -2  15     1909.88     1936.33     62.17 o 
 -32  -2  15      287.89      261.09     21.67 o 
 -30  -2  15      737.93      836.66     35.11 o 
 -28  -2  15     1759.08     1822.56     37.58 o 
 -26  -2  15      459.17      513.80     32.91 o 
 -24  -2  15      173.81      166.70     26.21 o 
 -22  -2  15     1376.09     1383.81     35.49 o 
 -20  -2  15     1462.26     1464.49     57.81 o 
 -18  -2  15      648.57      609.48     31.80 o 
 -16  -2  15     1909.81     2004.46     47.73 o 
 -14  -2  15       65.86       44.36     35.40 o 
 -12  -2  15      493.61      471.10     31.70 o 
 -10  -2  15     1459.90     1429.24     48.88 o 
  -8  -2  15      939.42      909.28     35.67 o 
  -6  -2  15      464.17      422.81     31.69 o 
  -4  -2  15      643.79      636.77     33.73 o 
  -2  -2  15      566.56      536.83     32.09 o 
   0  -2  15      858.02      829.46     34.17 o 
   2  -2  15      140.34      146.16     28.30 o 
   4  -2  15      373.48      374.03     33.29 o 
   6  -2  15      530.17      538.84     37.25 o 
   8  -2  15       57.32       55.95     30.59 o 
  10  -2  15     1178.49     1165.72     35.62 o 
  12  -2  15     2397.17     2367.82     50.78 o 
  14  -2  15     1069.99     1014.79     56.39 o 
  16  -2  15      652.87      538.30     41.11 o 
  18  -2  15      251.99      249.63     39.10 o 
  20  -2  15       10.60       40.60     32.99 o 
  22  -2  15      706.44      683.48     39.11 o 
  24  -2  15      759.45      766.22     35.36 o 
  26  -2  15       28.14       25.90     28.44 o 
  28  -2  15      120.36       87.41     31.25 o 
  30  -2  15       90.45      111.14     32.54 o 
  32  -2  15      466.63      444.38     32.55 o 
  34  -2  15       58.87       29.47     27.55 o 
 -39  -1  15       18.61       44.30     21.63 o 
 -37  -1  15      124.13      131.51     24.76 o 
 -35  -1  15      340.43      296.54     40.13 o 
 -33  -1  15      131.51      105.32     26.84 o 
 -31  -1  15       12.46       23.85     21.05 o 
 -29  -1  15     1746.68     1819.86     40.61 o 
 -27  -1  15      326.25      316.66     29.59 o 
 -25  -1  15     1230.00     1169.62     37.70 o 
 -23  -1  15      870.57      925.91     36.27 o 
 -21  -1  15      252.99      283.74     26.41 o 
 -19  -1  15     4989.13     4706.05     58.31 o 
 -17  -1  15     1398.57     1347.69     39.58 o 
 -15  -1  15     1999.87     2000.91     51.93 o 
 -13  -1  15     3482.61     3525.62     51.81 o 
 -11  -1  15     2189.81     2161.57     35.59 o 
  -9  -1  15     2228.59     2054.91     44.78 o 
  -7  -1  15     1309.00     1262.99     50.85 o 
  -5  -1  15      460.15      448.71     35.42 o 
  -3  -1  15     2645.97     2647.42     47.89 o 
  -1  -1  15     7392.32     7702.95    201.78 o 
   1  -1  15     3152.11     3118.34     59.90 o 
   3  -1  15     4037.98     4027.60    130.78 o 
   5  -1  15     1212.08     1137.07     40.22 o 
   7  -1  15     5727.72     5842.28    144.90 o 
   9  -1  15     9991.83     9637.27    189.80 o 
  11  -1  15     8571.48     8327.43    105.92 o 
  13  -1  15     3514.78     3485.72     65.59 o 
  15  -1  15     2610.28     2584.65     72.47 o 
  17  -1  15     6320.10     6502.45     78.56 o 
  19  -1  15      113.88      117.63     29.54 o 
  21  -1  15      184.78      163.69     29.40 o 
  23  -1  15     1531.37     1529.11     52.97 o 
  25  -1  15     2100.71     2119.62     55.67 o 
  27  -1  15      217.99      185.35     36.31 o 
  29  -1  15     1445.41     1464.93     83.50 o 
  31  -1  15     1207.44     1296.82     42.00 o 
  33  -1  15      217.24      219.64     32.23 o 
  35  -1  15     2162.77     2481.39    103.27 o 
  37  -1  15      221.02      238.51     58.99 o 
 -40   0  15        5.66       37.63     17.57 o 
 -38   0  15      291.82      284.65     26.51 o 
 -36   0  15      135.98       73.33     30.47 o 
 -34   0  15       35.21       -4.55     19.86 o 
 -32   0  15       49.69       56.02     20.82 o 
 -30   0  15      180.01      180.97     23.20 o 
 -28   0  15      447.40      461.87     31.25 o 
 -26   0  15      356.24      361.24     31.87 o 
 -24   0  15     3051.11     3082.92     51.43 o 
 -22   0  15      206.20      203.31     26.58 o 
 -20   0  15     1053.94     1039.66     30.30 o 
 -18   0  15      951.32      908.83     28.49 o 
 -16   0  15     1023.99      914.98     29.23 o 
 -14   0  15      594.04      494.91     28.12 o 
 -12   0  15      928.81      931.42     34.26 o 
 -10   0  15      166.64      156.79     27.23 o 
  -8   0  15      477.54      491.25     30.83 o 
  -6   0  15      568.64      574.68     31.67 o 
  -4   0  15      291.63      332.16     27.41 o 
  -2   0  15       40.96       77.66     28.39 o 
   0   0  15      372.02      367.31     36.33 o 
   2   0  15       47.46      109.11     31.29 o 
   4   0  15       23.20       32.11     25.68 o 
   6   0  15     1709.17     1776.88     43.28 o 
   8   0  15     2445.74     2341.64     70.43 o 
  10   0  15      744.58      792.26     42.04 o 
  12   0  15        8.42       17.18     33.59 o 
  14   0  15       29.08       16.53     31.96 o 
  16   0  15     1618.47     1568.05     48.81 o 
  18   0  15     2967.45     2946.83     60.91 o 
  20   0  15      888.79      768.78     47.43 o 
  22   0  15     1476.44     1564.96     57.77 o 
  24   0  15     2371.88     2401.54     59.76 o 
  26   0  15      929.65      929.70     41.99 o 
  28   0  15     1243.17     1364.15     47.11 o 
  30   0  15     1797.64     1985.82     81.92 o 
  32   0  15      138.06      180.98     29.95 o 
  34   0  15       86.08       94.83     35.40 o 
  36   0  15     1395.68     1494.18    211.07 o 
  38   0  15     4080.42     3976.65    289.56 o 
 -39   1  15       22.60       15.84     18.23 o 
 -37   1  15      105.60       93.93     24.58 o 
 -35   1  15      277.32      231.23     48.95 o 
 -33   1  15      154.64      134.01     28.15 o 
 -31   1  15        8.39       30.28     30.70 o 
 -29   1  15     1817.82     1842.57     58.88 o 
 -27   1  15      277.51      299.79     28.31 o 
 -25   1  15     1192.43     1163.20     37.29 o 
 -23   1  15     1073.95     1101.59     36.27 o 
 -21   1  15      388.87      423.37     31.66 o 
 -19   1  15     5030.55     4751.74     59.36 o 
 -17   1  15     1530.54     1610.19     43.91 o 
 -15   1  15     1741.21     1723.14     79.38 o 
 -13   1  15     3628.83     3649.07     88.29 o 
 -11   1  15     1865.08     1738.57     70.37 o 
  -9   1  15     2172.91     2052.90     94.03 o 
  -7   1  15     1561.69     1521.80     45.38 o 
  -5   1  15      686.56      631.65     40.09 o 
  -3   1  15     2942.33     2865.51     82.81 o 
  -1   1  15     6644.55     6836.06    237.09 o 
   1   1  15     3488.08     3833.25    152.90 o 
   3   1  15     4134.13     4500.34    154.46 o 
   5   1  15     1028.64     1026.66     50.78 o 
   7   1  15     5962.22     6354.34    266.93 o 
   9   1  15     9533.45    10128.67    305.52 o 
  11   1  15     8579.47     8654.83    129.40 o 
  13   1  15     4123.63     4370.61    103.76 o 
  15   1  15     2348.32     2293.36     65.86 o 
  17   1  15     6720.04     7199.72    238.45 o 
  19   1  15      181.01      136.78     35.04 o 
  21   1  15      210.99      256.63     35.29 o 
  23   1  15     1858.69     1958.00     54.75 o 
  25   1  15     1879.31     1879.34     60.26 o 
  27   1  15      243.95      241.54     49.59 o 
  29   1  15     1256.55     1251.37     53.51 o 
  31   1  15     1214.57     1280.86     73.76 o 
  33   1  15      162.13      182.93     34.21 o 
  35   1  15     2257.14     2540.31    133.69 o 
  37   1  15      216.10      295.70     37.75 o 
  39   1  15      551.13      443.78     40.13 o 
 -38   2  15       26.91      -13.25     27.10 o 
 -36   2  15     1270.59     1128.85     59.97 o 
 -34   2  15     1941.52     1821.20     41.87 o 
 -32   2  15      309.66      301.49     25.77 o 
 -30   2  15      717.61      754.46     35.76 o 
 -28   2  15     1633.53     1771.78     45.11 o 
 -26   2  15      530.39      502.56     25.79 o 
 -24   2  15      117.54       98.49     25.92 o 
 -22   2  15     1367.47     1390.97     38.06 o 
 -20   2  15     1499.05     1530.79     53.98 o 
 -18   2  15      686.92      682.35     36.74 o 
 -16   2  15     1886.79     1937.03     53.68 o 
 -14   2  15       42.62       24.02     43.13 o 
 -12   2  15      530.23      557.07     49.51 o 
 -10   2  15     1398.90     1472.24     74.93 o 
  -8   2  15      977.99      929.47     53.87 o 
  -6   2  15      480.50      421.47     41.14 o 
  -4   2  15      662.41      649.36     45.94 o 
  -2   2  15      506.94      443.34     42.92 o 
   0   2  15      751.65      747.18     60.35 o 
   2   2  15      139.84      138.71     45.16 o 
   4   2  15      424.08      473.39     42.45 o 
   6   2  15      632.88      657.10     44.72 o 
   8   2  15       55.23       71.14     32.04 o 
  10   2  15     1174.85     1261.48     73.80 o 
  12   2  15     2461.87     2514.36    116.64 o 
  14   2  15     1122.41     1151.36     78.69 o 
  16   2  15      553.11      601.21     44.09 o 
  18   2  15      166.55      170.91     45.17 o 
  20   2  15       11.06       28.61     40.49 o 
  22   2  15      724.15      783.96     44.82 o 
  24   2  15      717.12      747.43     43.31 o 
  26   2  15       61.09        4.68     31.63 o 
  28   2  15      143.80       84.12     34.89 o 
  30   2  15       58.13       84.23     30.45 o 
  32   2  15      585.84      505.32     41.68 o 
  34   2  15       66.77      115.56     55.76 o 
  36   2  15       33.25       26.32     28.03 o 
 -33   3  15      158.94      177.16     37.39 o 
 -31   3  15      110.51      173.48     52.93 o 
 -29   3  15     1740.89     1692.03    120.47 o 
 -27   3  15     2459.19     2314.57    118.15 o 
 -25   3  15      568.26      568.82     31.47 o 
 -23   3  15      978.27     1043.00     34.05 o 
 -21   3  15     2776.83     2790.76     94.30 o 
 -19   3  15       37.66       67.64     30.66 o 
 -17   3  15     4636.94     4904.68     83.17 o 
 -15   3  15     2729.31     2547.70    186.23 o 
 -13   3  15      927.27      849.60     51.14 o 
 -11   3  15     3602.26     3565.52    185.80 o 
  -9   3  15     2383.88     2301.86     68.09 o 
  -7   3  15     1894.01     1860.62     78.03 o 
  -5   3  15     1663.39     1720.25     75.48 o 
  -3   3  15      255.94      215.72     48.14 o 
  -1   3  15     1212.72     1314.40     67.17 o 
   1   3  15     4683.62     4951.19    148.04 o 
   3   3  15     1989.40     2009.77    111.04 o 
   5   3  15      829.97      821.37     45.34 o 
   7   3  15        3.29      -16.73     33.08 o 
   9   3  15      233.56      243.61     70.77 o 
  11   3  15     2423.96     2592.77     86.28 o 
  13   3  15      480.04      505.11     54.02 o 
  15   3  15      672.87      729.87     57.29 o 
  17   3  15     2024.28     2238.62    103.94 o 
  19   3  15     1101.31     1013.59     79.08 o 
  21   3  15      136.20      128.53     37.69 o 
  23   3  15      463.06      466.53     35.31 o 
  25   3  15      303.59      291.97     36.04 o 
  27   3  15      272.18      249.24     30.30 o 
  29   3  15      711.57      667.07     73.16 o 
  31   3  15      206.91      263.48     53.04 o 
  33   3  15      493.19      369.71     40.89 o 
 -28   4  15      228.39      283.12     33.18 o 
 -24   4  15      377.12      391.37     58.69 o 
 -22   4  15      966.74      873.34    180.20 o 
 -20   4  15      200.70      176.92     22.14 o 
 -18   4  15      296.05      279.44     24.41 o 
 -16   4  15      628.82      562.29     51.53 o 
 -14   4  15       69.08       23.37     29.89 o 
 -12   4  15      212.68      191.06     34.62 o 
 -10   4  15      435.59      412.70     36.69 o 
  -8   4  15       43.62        9.42     32.94 o 
  -6   4  15       57.62       79.49     32.36 o 
  -4   4  15      294.51      245.82     41.14 o 
  -2   4  15      163.64      132.21     62.19 o 
   0   4  15      553.87      482.93     65.20 o 
   2   4  15      362.56      384.52     64.50 o 
   4   4  15       50.13       39.13     53.07 o 
   6   4  15      703.76      721.37     72.81 o 
   8   4  15      285.94      278.64     62.51 o 
  10   4  15      270.34      247.54     43.41 o 
  12   4  15      464.45      486.76     62.95 o 
  14   4  15      542.50      565.82     53.16 o 
  16   4  15      504.99      580.74     45.64 o 
  18   4  15      912.83      879.07     39.33 o 
  20   4  15      138.67      130.96     53.51 o 
  22   4  15      884.35      979.80     74.26 o 
  24   4  15     2422.02     2589.16     90.18 o 
  26   4  15      652.38      629.16     52.98 o 
 -17   5  15      742.38      728.43     44.14 o 
  -9   5  15      489.51      549.13     42.91 o 
  -7   5  15     2530.81     2624.64     69.45 o 
  -5   5  15     1329.02     1281.72     61.43 o 
  -3   5  15      111.59      130.15     30.13 o 
  -1   5  15     1496.66     1381.31     51.76 o 
   1   5  15     1547.31     1487.70     47.23 o 
   3   5  15       96.25      115.05     41.34 o 
 -13  -5  16       44.98       47.86     24.95 o 
 -11  -5  16      373.90      305.47     33.12 o 
  -9  -5  16      748.81      771.18     32.39 o 
  -7  -5  16      362.87      325.05     21.72 o 
  -5  -5  16       65.97       63.77     18.20 o 
  -3  -5  16       22.16        2.29     16.09 o 
  -1  -5  16      106.30       81.47     21.61 o 
   1  -5  16      353.61      395.79     33.00 o 
   3  -5  16      363.41      385.70     27.52 o 
   5  -5  16      137.60      145.32     23.75 o 
   7  -5  16      331.84      246.41     28.85 o 
   9  -5  16       25.20       16.83     24.41 o 
  11  -5  16      584.34      545.46     64.10 o 
  13  -5  16       84.51       29.05     42.64 o 
 -24  -4  16      526.04      442.66     49.02 o 
 -22  -4  16     1667.63     1593.29     99.21 o 
 -20  -4  16      472.23      433.77     35.48 o 
 -18  -4  16      819.57      802.69     30.32 o 
 -16  -4  16      362.27      371.10     30.80 o 
 -14  -4  16      429.81      471.53     36.90 o 
 -12  -4  16      194.31      177.12     27.03 o 
 -10  -4  16      254.95      222.69     27.38 o 
  -8  -4  16      746.88      658.81     36.56 o 
  -6  -4  16      997.91     1054.06     43.48 o 
  -4  -4  16      253.47      209.52     26.84 o 
  -2  -4  16     1301.78     1227.51     39.43 o 
   0  -4  16      401.69      388.39     26.66 o 
   2  -4  16      540.68      573.55     29.84 o 
   4  -4  16     4687.03     4771.94     80.03 o 
   6  -4  16      267.50      179.71     38.34 o 
   8  -4  16     2959.85     3079.27     54.11 o 
  10  -4  16     2298.52     2582.95     49.71 o 
  12  -4  16      447.09      496.71     37.44 o 
  14  -4  16     3495.85     3575.31    124.02 o 
  16  -4  16      590.20      669.97     56.11 o 
  18  -4  16      675.83      604.93     40.71 o 
  20  -4  16      590.02      659.25     38.67 o 
  22  -4  16      324.77      310.77     28.32 o 
  24  -4  16      548.72      456.27     48.79 o 
 -31  -3  16      886.76      808.40     33.75 o 
 -29  -3  16      586.83      607.75     57.38 o 
 -27  -3  16      338.62      312.62     29.47 o 
 -25  -3  16     1109.36     1053.55     36.10 o 
 -23  -3  16      684.81      645.43     45.52 o 
 -21  -3  16      120.60      127.94     32.98 o 
 -19  -3  16      115.26      124.23     36.14 o 
 -17  -3  16       54.16       16.22     37.30 o 
 -15  -3  16       19.89       35.87     39.80 o 
 -13  -3  16      128.27      156.37     39.31 o 
 -11  -3  16       59.51       33.92     39.77 o 
  -9  -3  16      630.52      610.13     45.57 o 
  -7  -3  16      188.18      150.30     30.96 o 
  -5  -3  16      206.71      240.13     32.00 o 
  -3  -3  16     1156.49     1182.59     73.92 o 
  -1  -3  16      778.70      804.68     45.25 o 
   1  -3  16       90.01       68.44     28.48 o 
   3  -3  16       55.19       38.67     28.71 o 
   5  -3  16       12.59       13.46     26.14 o 
   7  -3  16      138.06      113.84     32.24 o 
   9  -3  16      227.38      194.09     28.50 o 
  11  -3  16      455.69      457.89     30.43 o 
  13  -3  16      286.75      291.47     29.48 o 
  15  -3  16      304.64      296.35     30.47 o 
  17  -3  16      706.16      687.77     34.49 o 
  19  -3  16      650.78      672.55     33.59 o 
  21  -3  16       44.75       59.36     30.31 o 
  23  -3  16     1344.51     1442.32     49.98 o 
  25  -3  16     1604.22     1678.26     60.66 o 
  27  -3  16      382.79      354.62     34.02 o 
  29  -3  16      142.34      137.08     24.63 o 
 -34  -2  16      817.69      684.73     30.30 o 
 -32  -2  16      139.57       73.82     35.69 o 
 -30  -2  16      276.72      266.73     23.69 o 
 -28  -2  16      531.84      532.99     29.17 o 
 -26  -2  16     1052.29     1110.91     35.90 o 
 -24  -2  16      916.02      989.48     32.90 o 
 -22  -2  16     1224.77     1159.47     35.19 o 
 -20  -2  16     1101.12     1153.80     36.90 o 
 -18  -2  16     2233.73     2245.40     44.15 o 
 -16  -2  16     1958.58     2114.41     54.54 o 
 -14  -2  16     2290.39     2287.89     55.56 o 
 -12  -2  16       26.59       28.75     32.09 o 
 -10  -2  16     3270.52     3453.09     57.79 o 
  -8  -2  16     2093.48     2188.39     45.78 o 
  -6  -2  16     1425.67     1450.32     55.48 o 
  -4  -2  16      169.52      152.24     32.02 o 
  -2  -2  16      672.43      679.70     33.70 o 
   0  -2  16     5856.16     5921.05     76.75 o 
   2  -2  16     2590.98     2572.60     65.15 o 
   4  -2  16     1196.13     1104.39     43.72 o 
   6  -2  16     8262.18     8030.19     81.18 o 
   8  -2  16       28.79       32.07     31.29 o 
  10  -2  16     1376.94     1373.95     45.23 o 
  12  -2  16     2135.52     2025.67     47.29 o 
  14  -2  16      736.29      741.92     44.59 o 
  16  -2  16      383.48      314.52     41.48 o 
  18  -2  16      458.34      495.80     42.77 o 
  20  -2  16      955.14      855.63     50.42 o 
  22  -2  16      730.30      734.62     36.98 o 
  24  -2  16      204.44      234.93     29.11 o 
  26  -2  16     2700.03     2619.83    190.94 o 
  28  -2  16      387.17      383.82     51.58 o 
  30  -2  16       55.38       59.54     33.58 o 
  32  -2  16     3101.86     2599.66    189.84 o 
  34  -2  16      249.47      212.40     43.44 o 
 -37  -1  16      271.77      227.37     19.59 o 
 -35  -1  16      671.36      717.48     28.07 o 
 -33  -1  16     1634.60     1714.56     86.63 o 
 -31  -1  16      436.16      489.09     25.89 o 
 -29  -1  16      856.02      870.99     33.84 o 
 -27  -1  16     1151.48     1154.15     34.58 o 
 -25  -1  16     1074.23     1031.41     34.54 o 
 -23  -1  16       35.41       26.67     27.06 o 
 -21  -1  16      722.82      738.85     29.30 o 
 -19  -1  16     1504.62     1481.89     38.24 o 
 -17  -1  16       76.84       93.99     25.09 o 
 -15  -1  16     1322.72     1303.80     41.87 o 
 -13  -1  16      205.36      170.71     24.19 o 
 -11  -1  16      239.43      279.67     23.13 o 
  -9  -1  16     1573.92     1571.58     46.63 o 
  -7  -1  16      463.39      503.84     32.17 o 
  -5  -1  16      196.73      181.88     29.54 o 
  -3  -1  16      199.92      208.58     32.10 o 
  -1  -1  16      292.69      324.10     32.33 o 
   1  -1  16       69.79       83.82     31.83 o 
   3  -1  16      269.25      274.90     37.01 o 
   5  -1  16      327.27      332.89     44.49 o 
   7  -1  16     1064.65     1116.76     42.00 o 
   9  -1  16      311.02      308.11     33.56 o 
  11  -1  16      459.22      464.23     36.56 o 
  13  -1  16      583.20      556.29     32.56 o 
  15  -1  16       84.02       63.61     28.56 o 
  17  -1  16     1259.03     1206.03     64.71 o 
  19  -1  16      444.67      433.13     30.11 o 
  21  -1  16      943.37      903.40     44.84 o 
  23  -1  16     1630.70     1636.91     67.65 o 
  25  -1  16      848.19      809.68     41.66 o 
  27  -1  16      632.48      613.83     39.21 o 
  29  -1  16     1114.44     1206.24     45.01 o 
  31  -1  16     2170.57     2171.02     91.18 o 
  33  -1  16      178.19      254.95     32.74 o 
  35  -1  16      421.53      336.40     35.96 o 
 -36   0  16      671.06      712.93     51.40 o 
 -34   0  16      125.17      159.78     25.57 o 
 -32   0  16      224.23      252.13     23.03 o 
 -30   0  16       27.58       25.81     22.81 o 
 -28   0  16     3250.91     3201.34     93.42 o 
 -26   0  16     7834.19     7999.52    127.37 o 
 -24   0  16        6.92        9.92     27.20 o 
 -22   0  16     1110.88     1072.99     41.49 o 
 -20   0  16      200.42      196.82     25.24 o 
 -18   0  16       10.45       20.79     21.96 o 
 -16   0  16       22.99       18.82     24.14 o 
 -14   0  16      711.51      650.76     29.43 o 
 -12   0  16      951.87      950.63     32.16 o 
 -10   0  16     1108.00     1104.30     38.93 o 
  -8   0  16     9667.40     9940.95    245.48 o 
  -6   0  16     2622.01     2503.00     51.31 o 
  -4   0  16       18.49       25.70     31.47 o 
  -2   0  16    10515.36    10554.99    283.49 o 
   0   0  16      336.78      474.49     39.53 o 
   2   0  16    15576.92    15740.08    132.21 o 
   4   0  16    11545.39    11499.54    169.11 o 
   6   0  16      509.20      616.82     34.96 o 
   8   0  16     3759.56     3600.56     75.07 o 
  10   0  16      273.05      272.67     29.43 o 
  12   0  16     4564.73     4562.63     69.41 o 
  14   0  16     2465.66     2783.12     53.57 o 
  16   0  16       64.24      100.68     28.91 o 
  18   0  16       30.28       54.86     27.60 o 
  20   0  16       29.63       37.83     30.98 o 
  22   0  16     9192.95     9275.38     96.17 o 
  24   0  16      217.51      219.63     32.62 o 
  26   0  16      997.29     1006.41     35.09 o 
  28   0  16     4039.74     4237.60     72.34 o 
  30   0  16      564.81      567.47     33.51 o 
  32   0  16     1438.78     1528.28     81.91 o 
  34   0  16        6.66       -0.33     41.97 o 
  36   0  16       37.07       57.20     29.84 o 
 -37   1  16      206.86      158.65     19.69 o 
 -35   1  16      668.51      713.48     30.18 o 
 -33   1  16     1652.28     1754.80     58.20 o 
 -31   1  16      390.68      378.44     31.18 o 
 -29   1  16      923.55      946.28     43.29 o 
 -27   1  16      890.74      860.27     32.04 o 
 -25   1  16     1111.99     1090.58     38.25 o 
 -23   1  16       13.23       15.55     24.67 o 
 -21   1  16      883.50      815.99     34.79 o 
 -19   1  16     1501.39     1489.34     39.39 o 
 -17   1  16       97.29       89.36     27.75 o 
 -15   1  16     1244.03     1182.17     37.63 o 
 -13   1  16      252.24      233.06     26.16 o 
 -11   1  16      232.05      269.37     32.27 o 
  -9   1  16     1553.67     1573.65     44.09 o 
  -7   1  16      463.36      457.48     36.00 o 
  -5   1  16      183.72      202.30     33.32 o 
  -3   1  16      189.90      192.75     33.49 o 
  -1   1  16      273.48      295.98     30.58 o 
   1   1  16       77.00       85.13     31.54 o 
   3   1  16      320.04      347.98     35.76 o 
   5   1  16      341.75      346.26     40.73 o 
   7   1  16     1154.08     1261.01     85.92 o 
   9   1  16      266.73      247.62     38.29 o 
  11   1  16      386.88      375.30     39.62 o 
  13   1  16      553.41      494.90     53.73 o 
  15   1  16       63.97       61.85     28.42 o 
  17   1  16     1414.16     1547.39     47.27 o 
  19   1  16      559.74      562.29     38.14 o 
  21   1  16      930.58      914.60     41.52 o 
  23   1  16     1609.27     1686.01     46.57 o 
  25   1  16      893.01      821.97     41.80 o 
  27   1  16      643.65      601.25     63.90 o 
  29   1  16     1058.78     1101.69     34.33 o 
  31   1  16     2240.38     2416.81     58.46 o 
  33   1  16      211.38      251.24     44.06 o 
  35   1  16      373.20      378.83     39.52 o 
 -36   2  16      651.78      552.05     36.23 o 
 -34   2  16      868.34      681.44     66.66 o 
 -32   2  16      152.63      143.61     24.20 o 
 -30   2  16      261.93      224.04     31.19 o 
 -28   2  16      497.40      476.86     28.17 o 
 -26   2  16     1063.80     1026.83     38.66 o 
 -24   2  16      995.37      918.33     55.54 o 
 -22   2  16     1192.73     1174.48     35.03 o 
 -20   2  16     1026.64     1027.99     34.99 o 
 -18   2  16     2214.06     2151.73     43.70 o 
 -16   2  16     1886.88     1872.57     64.22 o 
 -14   2  16     2171.92     2167.08     91.21 o 
 -12   2  16       21.13       28.11     42.34 o 
 -10   2  16     3186.44     3304.07    109.76 o 
  -8   2  16     2268.62     2275.15     59.11 o 
  -6   2  16     1540.43     1524.04     49.00 o 
  -4   2  16      219.46      168.19     39.57 o 
  -2   2  16      874.93      896.88     48.87 o 
   0   2  16     6235.97     6474.63    235.57 o 
   2   2  16     2491.01     2526.09     72.18 o 
   4   2  16     1391.56     1340.80     75.19 o 
   6   2  16     8388.93     8669.35     95.85 o 
   8   2  16        1.45       31.50     30.82 o 
  10   2  16     1389.07     1473.52     51.90 o 
  12   2  16     2010.41     1936.55     52.56 o 
  14   2  16      701.88      724.49     43.71 o 
  16   2  16      364.22      360.55     38.29 o 
  18   2  16      476.99      499.43     42.48 o 
  20   2  16     1123.88     1109.12     48.84 o 
  22   2  16      739.10      802.57     42.04 o 
  24   2  16      141.93      148.64     33.47 o 
  26   2  16     2681.07     2661.18     98.04 o 
  28   2  16      412.40      461.09     44.77 o 
  30   2  16       74.13       50.42     33.58 o 
  32   2  16     3131.61     2427.69    402.03 o 
  34   2  16      229.61      211.37     38.13 o 
 -31   3  16      917.08      880.26     47.66 o 
 -29   3  16      587.65      547.16     85.97 o 
 -27   3  16      360.59      306.88     28.43 o 
 -25   3  16     1132.69     1022.87     59.43 o 
 -23   3  16      614.58      549.30     56.53 o 
 -21   3  16       88.54       81.91     25.47 o 
 -19   3  16       95.81       98.14     30.52 o 
 -17   3  16       55.89        7.76     30.48 o 
 -15   3  16       30.72       16.38     36.80 o 
 -13   3  16      120.64      121.94     38.26 o 
 -11   3  16       61.04       55.39     40.25 o 
  -9   3  16      586.18      464.45     47.36 o 
  -7   3  16      166.06      175.61     43.19 o 
  -5   3  16      213.80      233.55     52.80 o 
  -3   3  16     1231.97     1345.96     65.64 o 
  -1   3  16      772.85      755.31     43.12 o 
   1   3  16      101.55       99.15     29.40 o 
   3   3  16       54.53       47.65     32.45 o 
   5   3  16        3.14      -24.15     32.08 o 
   7   3  16      125.92      113.15     29.90 o 
   9   3  16      228.01      261.63     46.97 o 
  11   3  16      470.21      534.23     53.53 o 
  13   3  16      246.30      299.05     47.52 o 
  15   3  16      303.19      259.44     46.66 o 
  17   3  16      688.59      828.10     72.97 o 
  19   3  16      540.68      528.59     41.84 o 
  21   3  16       35.35       76.47     29.58 o 
  23   3  16     1282.99     1313.32     39.91 o 
  25   3  16     1581.74     1646.15     45.03 o 
  27   3  16      365.01      407.76     59.44 o 
  29   3  16      212.32      215.21     43.80 o 
  31   3  16      166.84       94.14     34.57 o 
 -24   4  16      562.45      536.83     42.22 o 
 -22   4  16     1723.86     1928.40     68.21 o 
 -20   4  16      531.87      451.98     61.06 o 
 -18   4  16      822.50      693.28     55.71 o 
 -16   4  16      473.92      459.01     39.34 o 
 -14   4  16      298.13      266.34     48.63 o 
 -12   4  16      195.58      189.16     30.04 o 
 -10   4  16      345.20      338.59     33.68 o 
  -8   4  16      736.95      697.95     92.33 o 
  -6   4  16      918.47      856.03     39.70 o 
  -4   4  16      262.60      219.34     30.93 o 
  -2   4  16     1215.78     1229.82    247.63 o 
   0   4  16      471.29      435.24     43.58 o 
   2   4  16      549.99      497.41     60.46 o 
   4   4  16     4713.58     4829.44    127.97 o 
   6   4  16      365.93      474.13     48.14 o 
   8   4  16     2955.81     3202.68    109.05 o 
  10   4  16     2277.22     2411.74     68.75 o 
  12   4  16      349.09      383.70     97.64 o 
  14   4  16     3405.03     3383.74    146.13 o 
  16   4  16      606.06      688.19     35.49 o 
  18   4  16      564.29      446.99     51.29 o 
  20   4  16      612.40      564.60     56.93 o 
  22   4  16      347.20      214.26     48.17 o 
  -7   5  16      344.11      295.37     36.81 o 
  -5   5  16       86.54       89.33     36.15 o 
  -3   5  16       29.82       87.03     42.29 o 
  -1   5  16      100.76       84.02     42.90 o 
   1   5  16      326.69      302.26     44.74 o 
   3   5  16      353.09      311.26     47.91 o 
   5   5  16      160.53      155.93     45.47 o 
   7   5  16      383.13      322.91     46.12 o 
   9   5  16       35.17        0.17     33.83 o 
  -5  -5  17     1207.31     1119.16     49.86 o 
  -3  -5  17      402.07      410.03     45.25 o 
  -1  -5  17      231.09      250.23     39.23 o 
 -22  -4  17      680.48      618.23     40.53 o 
 -20  -4  17       68.29       44.46     22.16 o 
 -18  -4  17      321.11      310.89     28.90 o 
 -16  -4  17       47.34       13.58     25.92 o 
 -14  -4  17      103.71       80.26     28.43 o 
 -12  -4  17       24.17       34.05     26.72 o 
 -10  -4  17       72.97       21.42     37.25 o 
  -8  -4  17      104.38      131.97     41.97 o 
  -6  -4  17      117.22      112.11     44.05 o 
  -4  -4  17       15.77        6.75     21.64 o 
  -2  -4  17      160.27      162.44     22.46 o 
   0  -4  17       56.97       51.59     21.69 o 
   2  -4  17       76.96       72.06     24.11 o 
   4  -4  17      164.27      156.65     34.21 o 
   6  -4  17       83.49       76.79     27.15 o 
   8  -4  17      269.52      246.12     30.29 o 
  10  -4  17      567.38      608.61     34.35 o 
  12  -4  17      481.11      486.84     35.80 o 
  14  -4  17      180.01      121.07     43.70 o 
  16  -4  17      496.48      483.47     32.49 o 
  18  -4  17      742.44      649.95     55.20 o 
  20  -4  17      251.33      250.28     47.94 o 
 -29  -3  17      249.56      211.42     37.54 o 
 -27  -3  17      148.15       96.74     48.30 o 
 -25  -3  17      123.43      109.04     26.06 o 
 -23  -3  17      185.42      149.77     26.70 o 
 -21  -3  17      301.74      268.64     39.68 o 
 -19  -3  17     2123.71     2104.16     72.33 o 
 -17  -3  17      485.68      585.12     53.09 o 
 -15  -3  17     2608.57     2672.43    109.20 o 
 -13  -3  17     2514.43     2473.18     73.63 o 
 -11  -3  17      442.54      427.31     44.18 o 
  -9  -3  17     7022.32     7479.00    102.46 o 
  -7  -3  17     1187.26     1293.90     47.06 o 
  -5  -3  17     1734.07     1770.19     42.91 o 
  -3  -3  17     1668.83     1701.60     54.57 o 
  -1  -3  17       87.00       81.57     32.74 o 
   1  -3  17     4088.24     4265.55     98.28 o 
   3  -3  17      803.46      787.44     49.27 o 
   5  -3  17     5893.16     5814.92    110.40 o 
   7  -3  17     4478.33     4341.87    147.41 o 
   9  -3  17       53.25      106.08     28.56 o 
  11  -3  17     3464.65     3611.41    189.27 o 
  13  -3  17     3843.74     4015.49    137.02 o 
  15  -3  17      321.31      356.60     29.90 o 
  17  -3  17     2758.40     2827.43     82.98 o 
  19  -3  17     2059.25     2158.46     95.44 o 
  21  -3  17      399.20      384.14     33.59 o 
  23  -3  17     3529.87     3035.99     67.12 o 
  25  -3  17      706.24      775.75     69.04 o 
 -32  -2  17      359.66      254.42     43.31 o 
 -30  -2  17      306.49      285.45     27.20 o 
 -28  -2  17      716.64      715.19     38.53 o 
 -26  -2  17       13.43       24.84     21.54 o 
 -24  -2  17      745.11      739.37     29.90 o 
 -22  -2  17       72.15       35.37     22.18 o 
 -20  -2  17       51.35       55.08     21.29 o 
 -18  -2  17       79.04      104.07     38.66 o 
 -16  -2  17      152.78      184.67     36.80 o 
 -14  -2  17      538.20      557.96     40.48 o 
 -12  -2  17       25.58       57.57     29.55 o 
 -10  -2  17      113.34       89.80     31.95 o 
  -8  -2  17     2029.05     2053.83     47.44 o 
  -6  -2  17      456.48      507.82     38.57 o 
  -4  -2  17      108.47      117.48     33.69 o 
  -2  -2  17      427.12      451.67     46.09 o 
   0  -2  17      593.93      621.90     43.78 o 
   2  -2  17      154.54      149.63     38.77 o 
   4  -2  17      435.25      477.41     35.76 o 
   6  -2  17      320.23      334.83     34.49 o 
   8  -2  17      320.83      380.78     35.38 o 
  10  -2  17      182.62      189.72     30.75 o 
  12  -2  17      164.89      212.30     31.28 o 
  14  -2  17        6.11       52.12     41.39 o 
  16  -2  17      473.97      494.55     40.08 o 
  18  -2  17      413.73      507.50     39.93 o 
  20  -2  17        5.81       -8.39     25.52 o 
  22  -2  17      793.54      767.36     39.20 o 
  24  -2  17      482.09      422.36     67.87 o 
  26  -2  17      269.38      213.09     36.36 o 
  28  -2  17      232.08      195.11     26.54 o 
  30  -2  17      622.38      656.47    103.09 o 
 -33  -1  17      942.32      933.20     48.82 o 
 -31  -1  17       55.48       33.91     20.66 o 
 -29  -1  17      973.94      929.71     27.16 o 
 -27  -1  17      307.09      294.80     24.50 o 
 -25  -1  17     1356.86     1382.30     43.68 o 
 -23  -1  17      498.28      495.64     33.15 o 
 -21  -1  17      879.62      909.75     34.66 o 
 -19  -1  17      225.55      265.14     26.68 o 
 -17  -1  17      815.69      935.96     34.83 o 
 -15  -1  17     2534.83     2410.14     39.14 o 
 -13  -1  17      429.48      412.53     27.12 o 
 -11  -1  17     3331.12     3377.79     76.34 o 
  -9  -1  17     6369.38     6230.44     89.66 o 
  -7  -1  17     3311.88     3301.81     77.53 o 
  -5  -1  17     8161.27     8184.02     82.01 o 
  -3  -1  17     6222.60     6390.61     71.83 o 
  -1  -1  17     4494.08     4683.73     70.38 o 
   1  -1  17      949.21      987.71     41.02 o 
   3  -1  17     2091.53     2148.23     61.06 o 
   5  -1  17     5820.79     5719.29     99.72 o 
   7  -1  17      218.61      241.13     33.79 o 
   9  -1  17     1408.05     1344.51     48.07 o 
  11  -1  17     1767.91     1787.43     50.27 o 
  13  -1  17     4850.22     5034.94    117.14 o 
  15  -1  17       93.06      105.70     28.81 o 
  17  -1  17     2903.70     3071.63     89.61 o 
  19  -1  17     2353.37     2451.39     72.43 o 
  21  -1  17     1333.40     1422.04     46.60 o 
  23  -1  17     4233.54     4264.10    143.46 o 
  25  -1  17      497.53      546.36     41.00 o 
  27  -1  17      557.06      481.54     31.87 o 
  29  -1  17     1165.15     1027.93     45.15 o 
  31  -1  17     1318.73     1336.55     87.38 o 
 -36   0  17      879.93      742.54     31.77 o 
 -34   0  17     3045.91     3175.13     79.83 o 
 -32   0  17       46.36       56.09     21.60 o 
 -30   0  17       27.74       44.69     23.16 o 
 -28   0  17     3339.25     3306.13     47.73 o 
 -26   0  17      183.65      149.89     29.15 o 
 -24   0  17      474.72      496.47     33.55 o 
 -22   0  17      237.06      241.50     30.96 o 
 -20   0  17     1727.72     1702.01     37.25 o 
 -18   0  17     1208.03     1101.23     33.92 o 
 -16   0  17      372.85      427.71     27.08 o 
 -14   0  17       97.37       91.82     24.50 o 
 -12   0  17        1.87        0.09     24.78 o 
 -10   0  17       57.40       51.92     24.51 o 
  -8   0  17      499.99      478.45     29.05 o 
  -6   0  17      324.93      361.74     30.04 o 
  -4   0  17       18.72      -13.76     30.83 o 
  -2   0  17      633.94      672.72     36.51 o 
   0   0  17     2673.52     2906.46     66.11 o 
   2   0  17     1194.11     1228.09     47.01 o 
   4   0  17      121.94      129.73     36.22 o 
   6   0  17       51.93       68.16     34.70 o 
   8   0  17       12.42       11.42     29.20 o 
  10   0  17     1714.28     1722.10     45.58 o 
  12   0  17      109.75      112.76     28.59 o 
  14   0  17       15.42       13.23     28.65 o 
  16   0  17      514.16      540.91     36.91 o 
  18   0  17     1687.77     1763.94     49.25 o 
  20   0  17       18.51       37.45     32.11 o 
  22   0  17     2093.97     2074.53     70.22 o 
  24   0  17      698.78      696.75     33.21 o 
  26   0  17        1.98       43.99     22.78 o 
  28   0  17     1134.84     1311.67     39.41 o 
  30   0  17      831.02      987.25     38.24 o 
  32   0  17     2346.74     2433.13    206.19 o 
  34   0  17        1.84       -3.70     27.60 o 
 -35   1  17     1421.98     1192.93     32.20 o 
 -33   1  17      913.28      895.93     51.39 o 
 -31   1  17       71.63       40.39     22.89 o 
 -29   1  17      942.13      948.06     30.56 o 
 -27   1  17      243.08      239.55     28.98 o 
 -25   1  17     1278.08     1268.15     65.88 o 
 -23   1  17      332.85      333.00     27.54 o 
 -21   1  17      958.27      939.44     33.03 o 
 -19   1  17      177.14      183.57     26.67 o 
 -17   1  17      781.49      777.19     32.55 o 
 -15   1  17     2545.20     2481.92     51.90 o 
 -13   1  17      463.55      457.59     30.15 o 
 -11   1  17     3179.41     3272.08     61.26 o 
  -9   1  17     6444.87     6284.10    135.62 o 
  -7   1  17     3347.23     3378.51     59.41 o 
  -5   1  17     8243.59     8244.91    239.35 o 
  -3   1  17     6717.66     6479.14    171.55 o 
  -1   1  17     4966.39     4662.72    107.87 o 
   1   1  17      912.00      951.79     36.11 o 
   3   1  17     2392.44     2413.29     50.82 o 
   5   1  17     6350.49     6459.77     99.77 o 
   7   1  17       99.05      158.27     33.12 o 
   9   1  17     1306.66     1283.58     45.56 o 
  11   1  17     1416.19     1554.96     55.36 o 
  13   1  17     4698.37     4986.55     81.11 o 
  15   1  17       56.42       89.95     35.65 o 
  17   1  17     2520.14     2637.95     56.53 o 
  19   1  17     2582.81     2769.92    156.95 o 
  21   1  17     1266.00     1300.42     49.76 o 
  23   1  17     4151.84     4080.32    180.63 o 
  25   1  17      470.05      462.64     41.43 o 
  27   1  17      504.98      499.11     30.75 o 
  29   1  17     1170.86     1148.22     39.83 o 
  31   1  17     1334.24     1255.10     82.81 o 
 -32   2  17      366.96      344.74     21.31 o 
 -30   2  17      358.71      349.60     26.16 o 
 -28   2  17      676.30      738.75     35.00 o 
 -26   2  17       10.88       19.45     20.40 o 
 -24   2  17      730.06      717.79     25.14 o 
 -22   2  17       66.00       54.42     22.77 o 
 -20   2  17       63.15       66.32     27.26 o 
 -18   2  17       85.20      117.17     29.60 o 
 -16   2  17      145.95      163.98     31.78 o 
 -14   2  17      500.06      466.83     39.32 o 
 -12   2  17       18.93       15.63     34.96 o 
 -10   2  17      142.66      172.45     36.88 o 
  -8   2  17     2027.06     1974.78     56.50 o 
  -6   2  17      481.76      560.24     38.02 o 
  -4   2  17       96.75      101.24     32.62 o 
  -2   2  17      452.70      458.82     39.80 o 
   0   2  17      594.86      728.75     39.69 o 
   2   2  17      188.83      276.53     41.49 o 
   4   2  17      492.13      547.46     32.95 o 
   6   2  17      353.59      404.57     35.39 o 
   8   2  17      281.20      307.53     32.52 o 
  10   2  17      129.60      127.14     31.80 o 
  12   2  17      163.04      151.34     34.21 o 
  14   2  17        7.09       27.73     28.54 o 
  16   2  17      465.03      483.29     32.63 o 
  18   2  17      435.62      471.34     37.70 o 
  20   2  17        9.08       17.40     30.38 o 
  22   2  17      810.26      853.66     64.56 o 
  24   2  17      395.07      452.44     31.78 o 
  26   2  17      305.01      302.99     62.14 o 
  28   2  17      276.23      281.69     46.13 o 
  30   2  17      704.20      580.32     30.84 o 
  32   2  17      240.96      175.80     27.98 o 
 -29   3  17      277.66      266.20     34.11 o 
 -27   3  17      142.04      121.78     18.64 o 
 -25   3  17      132.96      158.57     23.31 o 
 -23   3  17      191.65      184.11     21.09 o 
 -21   3  17      230.46      207.39     22.71 o 
 -19   3  17     2264.24     2212.58     92.16 o 
 -17   3  17      493.97      512.97     29.36 o 
 -15   3  17     2766.89     2712.56     52.52 o 
 -13   3  17     2440.94     2404.05     61.03 o 
 -11   3  17      357.32      304.87     41.87 o 
  -9   3  17     7120.36     7323.52    119.56 o 
  -7   3  17     1021.26     1140.90     44.31 o 
  -5   3  17     1535.12     1404.50     55.87 o 
  -3   3  17     1725.03     1770.24     70.54 o 
  -1   3  17        4.28       25.79     26.60 o 
   1   3  17     3634.70     3672.42    146.19 o 
   3   3  17      621.51      573.15     30.23 o 
   5   3  17     5145.55     5168.69    146.66 o 
   7   3  17     4856.55     4783.86    180.15 o 
   9   3  17       18.79       51.29     37.47 o 
  11   3  17     3312.88     3736.78     86.01 o 
  13   3  17     3649.99     4129.31    115.29 o 
  15   3  17      300.98      346.23     38.87 o 
  17   3  17     2854.43     2875.59     60.93 o 
  19   3  17     1908.65     2000.66     53.85 o 
  21   3  17      331.52      342.47     28.16 o 
  23   3  17     3723.01     3205.25    100.55 o 
  25   3  17      814.84      776.97     57.89 o 
 -22   4  17      640.53      624.73     37.38 o 
 -20   4  17       57.37       59.19     32.68 o 
 -18   4  17      375.73      344.92     21.57 o 
 -16   4  17       84.80       66.23     21.84 o 
 -14   4  17       85.05       81.20     22.37 o 
 -12   4  17       13.22       19.37     25.04 o 
 -10   4  17       62.51       38.36     23.58 o 
  -8   4  17      104.79      147.73     21.75 o 
  -6   4  17      125.66      141.41     22.59 o 
  -4   4  17       18.10       12.70     22.76 o 
  -2   4  17      170.42      191.15     31.61 o 
   0   4  17       50.17       59.74     26.60 o 
   2   4  17       74.70       71.73     32.31 o 
   4   4  17      136.27      120.95     33.88 o 
   6   4  17       85.64       96.39     30.74 o 
   8   4  17      285.60      244.85     25.42 o 
  10   4  17      541.33      522.11     49.12 o 
  12   4  17      410.58      445.96     55.38 o 
  14   4  17      177.17      173.14     25.39 o 
  16   4  17      460.16      385.36     48.06 o 
  18   4  17      674.67      489.91     58.43 o 
  20   4  17      246.66      165.22     28.27 o 
 -18  -4  18      109.57       96.99     46.52 o 
 -16  -4  18      532.42      516.23     33.04 o 
 -14  -4  18      831.99      835.09     31.92 o 
 -12  -4  18      430.13      438.97     41.22 o 
 -10  -4  18      879.86      992.99     41.10 o 
  -8  -4  18     1106.57     1184.91     65.18 o 
  -6  -4  18      404.94      455.67     40.15 o 
  -4  -4  18      758.34      830.39     41.92 o 
  -2  -4  18     1519.75     1453.85     41.23 o 
   0  -4  18      125.91      159.84     28.90 o 
   2  -4  18      130.89       38.49     35.76 o 
   4  -4  18      790.60      813.03     51.13 o 
   6  -4  18      397.25      302.59     26.44 o 
   8  -4  18      767.69      626.44     94.37 o 
  10  -4  18     1623.92     1551.37     39.09 o 
  12  -4  18      114.90        7.56     62.79 o 
 -25  -3  18       59.51      104.10     45.26 o 
 -23  -3  18      513.52      388.67     48.28 o 
 -21  -3  18      281.19      319.67     39.46 o 
 -19  -3  18      118.99      161.32     27.00 o 
 -17  -3  18      980.36      977.72     37.48 o 
 -15  -3  18      564.76      619.31     44.90 o 
 -13  -3  18      604.50      671.74     56.23 o 
 -11  -3  18       86.62       93.72     34.42 o 
  -9  -3  18      541.92      577.68     49.10 o 
  -7  -3  18        9.18       -5.66     41.21 o 
  -5  -3  18      123.62      166.36     45.40 o 
  -3  -3  18      122.69      155.74     36.45 o 
  -1  -3  18      127.56      150.25     36.23 o 
   1  -3  18      435.21      454.06     47.47 o 
   3  -3  18      127.96      152.11     31.17 o 
   5  -3  18      523.13      526.22     35.54 o 
   7  -3  18       48.31       51.26     34.55 o 
   9  -3  18      760.65      823.86     49.90 o 
  11  -3  18      751.53      820.29     44.89 o 
  13  -3  18      274.78      274.65     39.69 o 
  15  -3  18      362.39      438.52     43.27 o 
  17  -3  18     1132.35     1181.06     47.17 o 
  19  -3  18      360.39      260.62     55.08 o 
  21  -3  18      168.61      136.04     60.37 o 
  25  -3  18      307.09      364.32     46.34 o 
 -30  -2  18      232.53      168.97     42.87 o 
 -28  -2  18       47.42       77.80     53.23 o 
 -26  -2  18      328.86      155.71     80.14 o 
 -24  -2  18      425.85      289.69     73.45 o 
 -22  -2  18      795.87      854.32     36.15 o 
 -20  -2  18      342.99      347.60     40.67 o 
 -18  -2  18      175.82      215.19     35.27 o 
 -16  -2  18     1830.24     1849.27     52.51 o 
 -14  -2  18     2608.62     2697.03     53.44 o 
 -12  -2  18     2330.67     2416.31     55.31 o 
 -10  -2  18     7410.80     7761.10    142.71 o 
  -8  -2  18     5862.10     5887.79    110.69 o 
  -6  -2  18      372.86      364.43     35.61 o 
  -4  -2  18     6338.77     6257.47    101.93 o 
  -2  -2  18     1415.33     1461.07     60.39 o 
   0  -2  18     5914.88     5796.70    206.10 o 
   2  -2  18     7157.52     7294.19    196.04 o 
   4  -2  18     5015.52     5176.42     70.87 o 
   6  -2  18      368.78      412.00     32.78 o 
   8  -2  18       64.46       53.18     32.25 o 
  10  -2  18     2805.64     2887.67     90.08 o 
  12  -2  18     1511.31     1412.03     39.98 o 
  14  -2  18     2065.70     2046.42     67.40 o 
  16  -2  18     5136.44     5575.43    177.70 o 
  18  -2  18      726.42      811.14     38.78 o 
  20  -2  18     1912.66     1988.07     76.50 o 
  22  -2  18     1652.25     1678.95     54.63 o 
  24  -2  18      329.31      296.96     37.27 o 
  26  -2  18       49.35       62.52     77.15 o 
 -33  -1  18      558.61      474.04     33.91 o 
 -31  -1  18      396.66      359.34     24.25 o 
 -29  -1  18     1001.55     1079.20     50.45 o 
 -27  -1  18      409.29      433.32     28.28 o 
 -25  -1  18      657.33      649.28     29.22 o 
 -23  -1  18      364.42      411.11     32.89 o 
 -21  -1  18      919.29      975.05     40.88 o 
 -19  -1  18      290.70      274.16     26.79 o 
 -17  -1  18      680.60      670.23     32.86 o 
 -15  -1  18      433.16      467.84     27.03 o 
 -13  -1  18       75.22       70.11     24.30 o 
 -11  -1  18      171.25      173.39     33.57 o 
  -9  -1  18      393.82      381.86     32.81 o 
  -7  -1  18      152.97      182.79     30.74 o 
  -5  -1  18      208.30      217.00     34.75 o 
  -3  -1  18      181.68      180.78     34.92 o 
  -1  -1  18      323.44      315.26     36.33 o 
   1  -1  18      694.49      692.98     46.79 o 
   3  -1  18      589.06      693.33     46.65 o 
   5  -1  18      463.45      435.13     43.00 o 
   7  -1  18       72.60       32.03     34.43 o 
   9  -1  18      348.38      337.55     36.42 o 
  11  -1  18      974.08      948.90     48.40 o 
  13  -1  18       63.89       49.90     32.17 o 
  15  -1  18      547.22      572.68     34.52 o 
  17  -1  18      917.83      889.30     35.14 o 
  19  -1  18      289.06      253.75     26.12 o 
  21  -1  18     1025.26     1006.68     38.87 o 
  23  -1  18     1976.03     1987.30    106.83 o 
  25  -1  18      100.89      137.43     36.60 o 
  27  -1  18      767.89      766.02     43.30 o 
  29  -1  18      961.84     1097.92    101.50 o 
  31  -1  18      293.94      275.37     43.97 o 
 -34   0  18       17.28        0.52     19.62 o 
 -32   0  18        3.05      -10.95     16.49 o 
 -30   0  18       11.70       17.49     19.97 o 
 -28   0  18     1111.58     1106.39     35.03 o 
 -26   0  18       38.39       13.15     22.32 o 
 -24   0  18       11.40      -16.71     23.33 o 
 -22   0  18      127.98      105.96     31.33 o 
 -20   0  18     1375.04     1351.97     45.74 o 
 -18   0  18     3006.60     2785.66     59.95 o 
 -16   0  18     1049.76     1200.99     35.13 o 
 -14   0  18      140.74      142.52     23.96 o 
 -12   0  18      619.85      652.00     33.50 o 
 -10   0  18        6.11       13.73     24.19 o 
  -8   0  18     2517.90     2519.01     83.04 o 
  -6   0  18     1338.44     1171.66     41.84 o 
  -4   0  18       47.13       36.10     27.62 o 
  -2   0  18     1612.63     1556.39     41.32 o 
   0   0  18      563.39      563.28     39.68 o 
   2   0  18      192.51      226.03     36.90 o 
   4   0  18      864.31      863.39     44.80 o 
   6   0  18     3445.51     3552.94     69.99 o 
   8   0  18      740.69      754.66     58.51 o 
  10   0  18     3374.16     3737.18     65.43 o 
  12   0  18      609.54      651.81     33.17 o 
  14   0  18     1827.29     1869.49     41.38 o 
  16   0  18      485.39      430.09     30.48 o 
  18   0  18      871.53      873.38     32.58 o 
  20   0  18     1503.00     1513.37     50.09 o 
  22   0  18       14.21       71.13     29.25 o 
  24   0  18      471.90      401.67     44.91 o 
  26   0  18      643.93      676.56     32.36 o 
  28   0  18      719.45      602.09     50.37 o 
  30   0  18      703.74      540.61     59.77 o 
 -33   1  18      497.15      466.81     35.02 o 
 -31   1  18      387.69      371.54     24.64 o 
 -29   1  18      896.66     1040.66     33.86 o 
 -27   1  18      502.69      484.06     32.37 o 
 -25   1  18      516.73      499.55     25.65 o 
 -23   1  18      391.50      369.73     25.35 o 
 -21   1  18      959.97      945.81     35.19 o 
 -19   1  18      290.96      245.50     25.82 o 
 -17   1  18      758.47      750.86     34.51 o 
 -15   1  18      365.78      372.09     32.31 o 
 -13   1  18      106.62      133.62     26.72 o 
 -11   1  18      197.83      180.34     27.66 o 
  -9   1  18      369.80      394.71     34.88 o 
  -7   1  18      191.95      172.16     31.70 o 
  -5   1  18      204.88      212.24     32.00 o 
  -3   1  18      222.97      252.41     31.81 o 
  -1   1  18      380.24      387.16     34.35 o 
   1   1  18      664.37      682.88     39.76 o 
   3   1  18      493.38      517.95     30.89 o 
   5   1  18      408.63      468.22     31.19 o 
   7   1  18       68.10       89.72     30.59 o 
   9   1  18      417.46      470.65     34.80 o 
  11   1  18     1118.10     1178.10     40.98 o 
  13   1  18       69.49      109.74     26.91 o 
  15   1  18      532.77      576.20     31.09 o 
  17   1  18      985.78      989.38     48.89 o 
  19   1  18      333.69      333.18     30.23 o 
  21   1  18     1005.70      979.09     53.22 o 
  23   1  18     1996.77     2015.79     77.17 o 
  25   1  18      118.14      121.71     26.40 o 
  27   1  18      731.96      715.64     59.04 o 
  29   1  18     1075.84      890.57    120.36 o 
  31   1  18      386.52      349.67     49.45 o 
 -30   2  18      201.08      192.14     18.52 o 
 -28   2  18       50.29       58.54     21.71 o 
 -26   2  18      397.61      390.56     25.56 o 
 -24   2  18      419.27      430.32     40.26 o 
 -22   2  18      960.46      998.06     46.80 o 
 -20   2  18      360.61      338.92     26.93 o 
 -18   2  18      215.37      209.27     27.70 o 
 -16   2  18     1967.11     1964.18     82.99 o 
 -14   2  18     2582.30     2515.61     47.45 o 
 -12   2  18     2437.98     2406.00     54.93 o 
 -10   2  18     7272.35     7750.03     90.75 o 
  -8   2  18     5438.38     5534.00     78.24 o 
  -6   2  18      410.78      402.80     33.86 o 
  -4   2  18     6317.44     6546.80    112.23 o 
  -2   2  18     1688.78     1729.21     43.78 o 
   0   2  18     6037.57     5918.21    198.43 o 
   2   2  18     6947.20     7104.94     77.33 o 
   4   2  18     5118.14     5467.69     74.91 o 
   6   2  18      296.96      339.32     33.59 o 
   8   2  18      208.37      213.74     32.07 o 
  10   2  18     3141.81     3293.04     79.49 o 
  12   2  18     1609.99     1759.95     59.89 o 
  14   2  18     2074.67     2233.87    147.57 o 
  16   2  18     5267.02     5634.36    234.95 o 
  18   2  18      795.27      975.74     62.34 o 
  20   2  18     1987.11     2128.16    120.53 o 
  22   2  18     1571.08     1690.06     59.68 o 
  24   2  18      289.43      288.38     25.70 o 
  26   2  18      122.84      100.55     25.47 o 
 -25   3  18       49.40       46.89     15.95 o 
 -23   3  18      453.09      371.19     31.77 o 
 -21   3  18      291.14      277.05     25.37 o 
 -19   3  18      128.97      147.19     19.98 o 
 -17   3  18     1071.80     1024.00     35.55 o 
 -15   3  18      496.82      496.49     32.92 o 
 -13   3  18      592.16      541.97     27.89 o 
 -11   3  18       64.18       38.42     25.51 o 
  -9   3  18      582.38      564.57     40.32 o 
  -7   3  18       19.84       30.04     22.79 o 
  -5   3  18      132.14      126.46     25.94 o 
  -3   3  18      120.19       88.04     22.55 o 
  -1   3  18      136.82      109.91     24.45 o 
   1   3  18      429.43      430.14     27.30 o 
   3   3  18      147.50      141.00     22.42 o 
   5   3  18      542.68      459.35     26.21 o 
   7   3  18       41.30       25.04     24.10 o 
   9   3  18      727.88      705.35     59.78 o 
  11   3  18      658.88      678.03     40.70 o 
  13   3  18      256.35      213.14     28.30 o 
  15   3  18      355.45      363.34     25.41 o 
  17   3  18     1064.07     1090.61     93.12 o 
  19   3  18      340.90      348.08     36.36 o 
  21   3  18      185.51      156.73     22.18 o 
  25   3  18      257.18      205.23     29.30 o 
 -16   4  18      470.71      500.63     38.30 o 
 -14   4  18      802.27      787.29    120.99 o 
 -12   4  18      472.52      375.20     29.85 o 
 -10   4  18      763.30      833.11     55.21 o 
  -8   4  18      973.51     1080.22     62.22 o 
  -6   4  18      381.30      354.17     53.62 o 
  -4   4  18      656.81      726.98     61.79 o 
  -2   4  18     1461.39     1487.29     76.69 o 
   0   4  18      133.96      124.01     37.03 o 
   2   4  18      129.51      119.87     37.14 o 
   4   4  18      703.93      724.55     61.50 o 
   6   4  18      356.27      353.10     57.19 o 
   8   4  18      772.40      797.69     51.83 o 
  10   4  18     1498.14     1451.46    101.33 o 
  12   4  18       79.10       30.40     19.83 o 
  14   4  18      923.28      754.43     48.59 o 
 -12  -4  19      258.84      265.50     28.86 o 
 -10  -4  19      535.81      554.21     26.81 o 
  -8  -4  19      469.56      504.82     29.23 o 
  -6  -4  19      160.14      160.33     24.88 o 
  -4  -4  19      191.19      199.47     26.99 o 
  -2  -4  19       65.10       34.86     31.06 o 
   0  -4  19      274.72      186.92    179.88 o 
   2  -4  19       70.65       64.25     46.42 o 
   4  -4  19      132.48      106.50     39.82 o 
   6  -4  19      179.93      122.02     24.97 o 
   8  -4  19      161.76       44.70     41.54 o 
 -23  -3  19     1652.95     1458.99     49.51 o 
 -21  -3  19      241.41      227.01     23.38 o 
 -19  -3  19      927.60      821.42     32.94 o 
 -17  -3  19      539.35      494.67     28.22 o 
 -15  -3  19     2403.05     2426.77     85.59 o 
 -13  -3  19      147.57      145.30     53.62 o 
 -11  -3  19     1385.96     1362.72     45.98 o 
  -9  -3  19     1695.64     1818.46    106.98 o 
  -7  -3  19      445.20      492.10     60.31 o 
  -5  -3  19     5540.11     5200.67    629.43 o 
  -3  -3  19     2558.96     2547.97    272.00 o 
  -1  -3  19      117.01      121.79     33.79 o 
   1  -3  19     5064.76     5351.77    222.22 o 
   3  -3  19     3317.39     3533.69    237.53 o 
   5  -3  19     1659.95     1861.27     90.58 o 
   7  -3  19     2618.71     2671.37    104.76 o 
   9  -3  19      629.78      772.05     61.07 o 
  11  -3  19      337.21      235.34     65.62 o 
  13  -3  19     1047.91      972.14     43.17 o 
  15  -3  19      565.52      609.35     71.84 o 
  17  -3  19       50.08       42.11     56.40 o 
  19  -3  19      210.72      158.48     54.52 o 
  21  -3  19       70.95       90.24     40.27 o 
 -26  -2  19      252.60      177.84     35.03 o 
 -24  -2  19     1043.38     1046.53     65.41 o 
 -22  -2  19      298.18      306.12     51.04 o 
 -20  -2  19       61.71       61.45     30.55 o 
 -18  -2  19     1391.49     1426.60     95.17 o 
 -16  -2  19     1439.16     1437.17     57.04 o 
 -14  -2  19      134.00       91.00     37.29 o 
 -12  -2  19      576.29      461.52     36.15 o 
 -10  -2  19       41.70       52.05     33.66 o 
  -8  -2  19      172.29      185.20     35.79 o 
  -6  -2  19      847.63      898.28     42.91 o 
  -4  -2  19     1078.40     1004.86     64.04 o 
  -2  -2  19      123.82      130.14     42.12 o 
   0  -2  19       58.06       99.73     42.70 o 
   2  -2  19      112.07      170.77     34.28 o 
   4  -2  19       71.71      117.95     30.91 o 
   6  -2  19      413.57      400.06     33.98 o 
   8  -2  19      133.54      114.31     30.15 o 
  10  -2  19      216.90      152.01     29.32 o 
  12  -2  19       99.48       55.02     20.06 o 
  14  -2  19       82.00       59.52     30.42 o 
  16  -2  19      491.04      480.42     33.42 o 
  18  -2  19      283.44      306.06     28.77 o 
  20  -2  19      155.11       96.97     37.80 o 
  22  -2  19      515.47      473.20     66.21 o 
  24  -2  19      319.13      250.32     91.43 o 
  26  -2  19       58.92       77.59     43.84 o 
 -29  -1  19       77.84       66.65     18.51 o 
 -27  -1  19      609.11      539.77     26.25 o 
 -25  -1  19      202.13      183.71     23.31 o 
 -23  -1  19     1080.40     1040.04     32.94 o 
 -21  -1  19      305.70      316.91     25.36 o 
 -19  -1  19      272.33      273.60     27.07 o 
 -17  -1  19     2797.23     2795.88     80.46 o 
 -15  -1  19      753.22      769.39     31.36 o 
 -13  -1  19      359.85      386.95     27.46 o 
 -11  -1  19     1137.95     1238.75     42.18 o 
  -9  -1  19     4699.76     4920.71    142.74 o 
  -7  -1  19     3226.15     3334.32     58.81 o 
  -5  -1  19      835.10      851.33     44.91 o 
  -3  -1  19     2230.97     2324.75     96.44 o 
  -1  -1  19     2194.76     2317.03     52.76 o 
   1  -1  19      300.19      339.60     37.83 o 
   3  -1  19     2421.30     2501.34     62.60 o 
   5  -1  19     2133.07     2171.34     58.20 o 
   7  -1  19     2014.60     2179.40     57.98 o 
   9  -1  19      819.39      867.19     37.26 o 
  11  -1  19     1202.52     1252.69     50.09 o 
  13  -1  19     1255.70     1361.97     41.54 o 
  15  -1  19      834.86      861.28     32.99 o 
  17  -1  19     2743.44     2828.59     83.05 o 
  19  -1  19     2265.29     2337.91     98.44 o 
  21  -1  19     1957.20     2081.63     61.09 o 
  23  -1  19     1126.41     1147.46    112.82 o 
  25  -1  19      591.87      567.57     53.60 o 
  27  -1  19      868.47      767.21     95.80 o 
 -32   0  19       27.49       15.62     25.40 o 
 -30   0  19      206.14      196.40     21.12 o 
 -28   0  19       31.63       27.28     25.44 o 
 -26   0  19       45.31       46.52     28.16 o 
 -24   0  19     1020.42     1126.09     36.35 o 
 -22   0  19       17.54       37.96     27.81 o 
 -20   0  19     2123.65     2081.59     70.27 o 
 -18   0  19        0.10       -6.41     21.71 o 
 -16   0  19        0.16       11.46     20.71 o 
 -14   0  19        0.29        2.50     21.25 o 
 -12   0  19      375.53      375.92     27.22 o 
 -10   0  19       68.08       72.25     24.63 o 
  -8   0  19      119.63      103.83     26.18 o 
  -6   0  19      164.79      160.59     27.49 o 
  -4   0  19      392.78      364.08     31.66 o 
  -2   0  19      271.71      314.66     36.68 o 
   0   0  19       21.87       25.44     34.93 o 
   2   0  19       53.00       77.13     35.59 o 
   4   0  19      226.99      250.67     37.29 o 
   6   0  19      875.24      877.47     43.22 o 
   8   0  19      709.96      801.41     56.58 o 
  10   0  19      996.33      979.03     43.52 o 
  12   0  19      241.34      183.01     30.76 o 
  14   0  19      287.72      354.34     27.40 o 
  16   0  19     1238.13     1301.85     35.97 o 
  18   0  19      388.31      382.04     30.44 o 
  20   0  19      264.07      283.11     29.07 o 
  22   0  19     2667.62     2837.44     91.38 o 
  24   0  19      579.30      586.78     48.85 o 
  26   0  19      198.09      226.42     46.59 o 
  28   0  19     2195.33     2054.09     55.36 o 
 -31   1  19       21.36       23.58     17.98 o 
 -29   1  19       55.77       62.74     24.44 o 
 -27   1  19      609.02      602.30     38.84 o 
 -25   1  19      189.90      167.83     41.42 o 
 -23   1  19     1061.83     1170.94     55.24 o 
 -21   1  19      401.81      395.25     31.38 o 
 -19   1  19      258.17      267.94     28.63 o 
 -17   1  19     3102.64     2984.39    118.82 o 
 -15   1  19      810.16      854.48     38.22 o 
 -13   1  19      335.10      364.14     27.67 o 
 -11   1  19     1072.81     1172.55     34.67 o 
  -9   1  19     4377.41     4680.62    109.61 o 
  -7   1  19     3151.28     3222.69     50.47 o 
  -5   1  19      824.06      908.06     36.20 o 
  -3   1  19     2341.19     2469.31     48.38 o 
  -1   1  19     2602.11     2748.96     50.34 o 
   1   1  19      291.73      327.07     33.49 o 
   3   1  19     2738.81     2920.75     50.98 o 
   5   1  19     2621.74     2862.47     58.91 o 
   7   1  19     1913.73     2065.24     45.64 o 
   9   1  19     1094.87     1130.42     38.10 o 
  11   1  19     1296.04     1388.47     40.54 o 
  13   1  19     1141.60     1237.52     37.71 o 
  15   1  19      983.85     1068.99     35.16 o 
  17   1  19     2909.17     3153.53     96.36 o 
  19   1  19     2198.86     2330.54     75.27 o 
  21   1  19     1910.84     1913.02     68.35 o
[truncated: 23,152 more chars]
